# Supplementary material for: Cataloging Coding Sequence Variations in Human Genome Databases
Source: PLoS One. 2008 Oct 30;3(10):e3575. doi: 10.1371/journal.pone.0003575 (PMC2570488; doi:10.1371/journal.pone.0003575)
Supplement: Table S1 — (0.51 MB XLS) [file pone.0003575.s003.xls]

## Sheet: Table S1
Table S1. Catalog of concurrent variations in the human genome
	dbSNP															HGMD
Type of variation	rs number	Validation score	Reference allele	Variant allele	Reference residue	Variant residue	Amino acid position	Codon position	Gene	Phenotype	Contig position	Heterozy-gosity	Contig model	mRNA model	Protein model	Reference allele	Variant allele	Reference residue	Variant residue	Amino acid position	Codon position	Gene	Phenotype	Reference paper
AA1>AA2	rs1800433	0	G	A	Cys	Tyr	972	2	A2M	nonsynonymous	1991325	NA	NT_009714	NM_000014	NP_000005	G	A	Cys	Tyr	972	2	A2M	Chronic obstructive pulmonary disease	www.ncbi.nlm.nih.gov/entrez/query.fcgi?cmd=Retrieve&db=PubMed&list_uids=1370808&dopt=Abstract
AA1>AA2	rs28936691	0	A	C	Gln	Pro	1591	2	ABCA3	nonsynonymous	2268018	NA	NT_037887	NM_001089	NP_001080	A	C	Gln	Pro	1591	2	ABCA3	Fatal surfactant deficiency	www.ncbi.nlm.nih.gov/entrez/query.fcgi?cmd=Retrieve&db=PubMed&list_uids=15044640&dopt=Abstract
AA1>AA2	rs3112831	15	A	G	His	Arg	423	2	ABCA4	nonsynonymous	64516153	0.394	NT_032977	NM_000350	NP_000341	A	G	His	Arg	423	2	ABCA4	Stargardt disease ?	www.ncbi.nlm.nih.gov/entrez/query.fcgi?cmd=Retrieve&db=PubMed&list_uids=11328725&dopt=Abstract
AA1>AA2	rs1800551	0	G	A	Gly	Arg	1578	1	ABCA4	nonsynonymous	64459362	NA	NT_032977	NM_000350	NP_000341	G	A	Gly	Arg	1578	1	ABCA4	Macular degeneration, age related	www.ncbi.nlm.nih.gov/entrez/query.fcgi?cmd=Retrieve&db=PubMed&list_uids=9295268&dopt=Abstract
AA1>AA2	rs1800555	0	G	A	Asp	Asn	2177	1	ABCA4	nonsynonymous	64435536	NA	NT_032977	NM_000350	NP_000341	G	A	Asp	Asn	2177	1	ABCA4	Macular degeneration, age related	www.ncbi.nlm.nih.gov/entrez/query.fcgi?cmd=Retrieve&db=PubMed&list_uids=9295268&dopt=Abstract
AA1>AA2	rs1800553	4	G	A	Gly	Glu	1961	2	ABCA4	nonsynonymous	64445726	NA	NT_032977	NM_000350	NP_000341	G	A	Gly	Glu	1961	2	ABCA4	Macular degeneration, age related	www.ncbi.nlm.nih.gov/entrez/query.fcgi?cmd=Retrieve&db=PubMed&list_uids=9295268&dopt=Abstract
AA1>AA2	rs6657239	2	G	A	Arg	His	212	2	ABCA4	nonsynonymous	64536402	0.073	NT_032977	NM_000350	NP_000341	G	A	Arg	His	212	2	ABCA4	Macular degeneration, age related	www.ncbi.nlm.nih.gov/entrez/query.fcgi?cmd=Retrieve&db=PubMed&list_uids=11857735&dopt=Abstract
AA1>AA2	rs1800552	0	G	A	Arg	His	1898	2	ABCA4	nonsynonymous	64448296	NA	NT_032977	NM_000350	NP_000341	G	A	Arg	His	1898	2	ABCA4	Macular degeneration, age related	www.ncbi.nlm.nih.gov/entrez/query.fcgi?cmd=Retrieve&db=PubMed&list_uids=9295268&dopt=Abstract
AA1>AA2	rs1801466	0	A	T	Asn	Ile	1868	2	ABCA4	nonsynonymous	64448386	NA	NT_032977	NM_000350	NP_000341	A	T	Asn	Ile	1868	2	ABCA4	Stargardt disease, association with	www.ncbi.nlm.nih.gov/entrez/query.fcgi?cmd=Retrieve&db=PubMed&list_uids=11328725&dopt=Abstract
AA1>AA2	rs6666652	11	G	T	Ser	Ile	2255	2	ABCA4	nonsynonymous	64433636	0.3	NT_032977	NM_000350	NP_000341	G	T	Ser	Ile	2255	2	ABCA4	Cone-rod degeneration	www.ncbi.nlm.nih.gov/entrez/query.fcgi?cmd=Retrieve&db=PubMed&list_uids=12515255&dopt=Abstract
AA1>AA2	rs1801269	0	G	T	Arg	Leu	1129	2	ABCA4	nonsynonymous	64478820	NA	NT_032977	NM_000350	NP_000341	G	T	Arg	Leu	1129	2	ABCA4	Macular degeneration, age related	www.ncbi.nlm.nih.gov/entrez/query.fcgi?cmd=Retrieve&db=PubMed&list_uids=9295268&dopt=Abstract
AA1>AA2	rs1800548	0	G	A	Glu	Lys	471	1	ABCA4	nonsynonymous	64515308	NA	NT_032977	NM_000350	NP_000341	G	A	Glu	Lys	471	1	ABCA4	Macular degeneration, age related	www.ncbi.nlm.nih.gov/entrez/query.fcgi?cmd=Retrieve&db=PubMed&list_uids=9295268&dopt=Abstract
AA1>AA2	rs1800549	7	C	T	Thr	Met	1428	2	ABCA4	nonsynonymous	64467972	0.056	NT_032977	NM_000350	NP_000341	C	T	Thr	Met	1428	2	ABCA4	Macular degeneration, age related	www.ncbi.nlm.nih.gov/entrez/query.fcgi?cmd=Retrieve&db=PubMed&list_uids=9295268&dopt=Abstract
AA1>AA2	rs1800554	0	C	T	Leu	Phe	1970	1	ABCA4	nonsynonymous	64445206	NA	NT_032977	NM_000350	NP_000341	C	T	Leu	Phe	1970	1	ABCA4	Macular degeneration, age related	www.ncbi.nlm.nih.gov/entrez/query.fcgi?cmd=Retrieve&db=PubMed&list_uids=9295268&dopt=Abstract
AA1>AA2	rs1800550	0	C	A	Arg	Ser	1517	1	ABCA4	nonsynonymous	64462514	NA	NT_032977	NM_000350	NP_000341	C	A	Arg	Ser	1517	1	ABCA4	Macular degeneration, age related	www.ncbi.nlm.nih.gov/entrez/query.fcgi?cmd=Retrieve&db=PubMed&list_uids=9295268&dopt=Abstract
AA1>AA2	rs1762111	0	T	C	Ile	Thr	1562	2	ABCA4	nonsynonymous	64459409	NA	NT_032977	NM_000350	NP_000341	T	C	Ile	Thr	1562	2	ABCA4	Macular degeneration, age related	www.ncbi.nlm.nih.gov/entrez/query.fcgi?cmd=Retrieve&db=PubMed&list_uids=9295268&dopt=Abstract
AA1>AA2	rs11568372	delete	A	G	Glu	Gly	297	2	ABCB11	nonsynonymous	20056747	0.004	NT_005403	NM_003742	NP_003733	A	G	Glu	Gly	297	2	ABCB11	Intrahepatic cholestasis, familial progressive 2	www.ncbi.nlm.nih.gov/entrez/query.fcgi?cmd=Retrieve&db=PubMed&list_uids=9806540&dopt=Abstract
AA1>AA2	rs28939702	0	C	T	Arg	Cys	1339	1	ABCC6	nonsynonymous	7561835	NA	NT_010393	NM_001171	NP_001162	C	T	Arg	Cys	1339	1	ABCC6	Pseudoxanthoma elasticum, autosomal recessive	www.ncbi.nlm.nih.gov/entrez/query.fcgi?cmd=Retrieve&db=PubMed&list_uids=10954200&dopt=Abstract
AA1>AA2	rs2238472	15	G	A	Arg	Gln	1268	2	ABCC6	nonsynonymous	7564678	0.253	NT_010393	NM_001171	NP_001162	G	A	Arg	Gln	1268	2	ABCC6	Pseudoxanthoma elasticum, autosomal recessive	www.ncbi.nlm.nih.gov/entrez/query.fcgi?cmd=Retrieve&db=PubMed&list_uids=10811882&dopt=Abstract
AA1>AA2	rs28938469	0	C	T	Arg	Cys	1420	1	ABCC8	nonsynonymous	16204447	NA	NT_009237	NM_000352	NP_000343	C	T	Arg	Cys	1420	1	ABCC8	Hyperinsulinism	www.ncbi.nlm.nih.gov/entrez/query.fcgi?cmd=Retrieve&db=PubMed&list_uids=9769320&dopt=Abstract
AA1>AA2	rs28936370	0	G	C	Arg	Pro	1352	2	ABCC8	nonsynonymous	16205768	NA	NT_009237	NM_000352	NP_000343	G	C	Arg	Pro	1352	2	ABCC8	Hyperinsulinism	www.ncbi.nlm.nih.gov/entrez/query.fcgi?cmd=Retrieve&db=PubMed&list_uids=9769320&dopt=Abstract
AA1>AA2	rs28936371	0	C	T	Arg	Trp	1493	1	ABCC8	nonsynonymous	16203122	NA	NT_009237	NM_000352	NP_000343	C	T	Arg	Trp	1493	1	ABCC8	Hyperinsulinism	www.ncbi.nlm.nih.gov/entrez/query.fcgi?cmd=Retrieve&db=PubMed&list_uids=9769320&dopt=Abstract
AA1>AA2	rs28940872	0	C	T	Arg	Cys	383	1	ACADS	nonsynonymous	11746668	NA	NT_009775	NM_000017	NP_000008	C	T	Arg	Cys	383	1	ACADS	Acyl-CoA-dehydrogenase deficiency	www.ncbi.nlm.nih.gov/entrez/query.fcgi?cmd=Retrieve&db=PubMed&list_uids=9499414&dopt=Abstract
AA1>AA2	rs28941773	0	C	T	Ser	Leu	353	2	ACADS	nonsynonymous	11746480	NA	NT_009775	NM_000017	NP_000008	C	T	Ser	Leu	353	2	ACADS	Acyl-CoA-dehydrogenase deficiency	www.ncbi.nlm.nih.gov/entrez/query.fcgi?cmd=Retrieve&db=PubMed&list_uids=11134486&dopt=Abstract
AA1>AA2	rs17848088	3	G	A	Gly	Ser	209	1	ACADS	nonsynonymous	11745592	0.249	NT_009775	NM_000017	NP_000008	G	A	Gly	Ser	209	1	ACADS	Ethylmalonic aciduria, association with	www.ncbi.nlm.nih.gov/entrez/query.fcgi?cmd=Retrieve&db=PubMed&list_uids=8725270&dopt=Abstract
AA1>AA2	rs1800556	2	C	T	Arg	Trp	171	1	ACADS	nonsynonymous	11745187	0.05	NT_009775	NM_000017	NP_000008	C	T	Arg	Trp	171	1	ACADS	Ethylmalonic aciduria, association with	www.ncbi.nlm.nih.gov/entrez/query.fcgi?cmd=Retrieve&db=PubMed&list_uids=9499414&dopt=Abstract
AA1>AA2	rs28940875	0	C	T	Arg	Trp	380	1	ACADS	nonsynonymous	11746659	NA	NT_009775	NM_000017	NP_000008	C	T	Arg	Trp	380	1	ACADS	Acyl-CoA-dehydrogenase deficiency	www.ncbi.nlm.nih.gov/entrez/query.fcgi?cmd=Retrieve&db=PubMed&list_uids=11134486&dopt=Abstract
AA1>AA2	rs28940874	0	C	T	Ala	Val	192	2	ACADS	nonsynonymous	11745251	NA	NT_009775	NM_000017	NP_000008	C	T	Ala	Val	192	2	ACADS	Acyl-CoA-dehydrogenase deficiency	www.ncbi.nlm.nih.gov/entrez/query.fcgi?cmd=Retrieve&db=PubMed&list_uids=11134486&dopt=Abstract
AA1>AA2	rs2230178	0	G	A	Gly	Asp	43	2	ACADVL	nonsynonymous	6720854	0.038	NT_010718	NM_000018	NP_000009	G	A	Gly	Asp	43	2	ACADVL	Very long chain acyl-CoA dehydrogenase deficiency	www.ncbi.nlm.nih.gov/entrez/query.fcgi?cmd=Retrieve&db=PubMed&list_uids=9973285&dopt=Abstract
AA1>AA2	rs2309689	0	G	A	Gly	Asp	441	2	ACADVL	nonsynonymous	6724532	NA	NT_010718	NM_000018	NP_000009	G	A	Gly	Asp	441	2	ACADVL	Very long chain acyl-CoA dehydrogenase deficiency	www.ncbi.nlm.nih.gov/entrez/query.fcgi?cmd=Retrieve&db=PubMed&list_uids=8845838&dopt=Abstract
AA1>AA2	rs2230180	2	G	A	Glu	Lys	534	1	ACADVL	nonsynonymous	6725055	0.071	NT_010718	NM_000018	NP_000009	G	A	Glu	Lys	534	1	ACADVL	Very long chain acyl-CoA dehydrogenase deficiency	www.ncbi.nlm.nih.gov/entrez/query.fcgi?cmd=Retrieve&db=PubMed&list_uids=10077518&dopt=Abstract
AA1>AA2	rs28999111	0	C	T	Thr	Ile	89	2	ACTG1	nonsynonymous	1882565	NA	NT_024871	NM_001614	NP_001605	C	T	Thr	Ile	89	2	ACTG1	Deafness, dominant progressive	www.ncbi.nlm.nih.gov/entrez/query.fcgi?cmd=Retrieve&db=PubMed&list_uids=13680526&dopt=Abstract
AA1>AA2	rs28999112	0	C	T	Thr	Ile	278	2	ACTG1	nonsynonymous	1881643	NA	NT_024871	NM_001614	NP_001605	C	T	Thr	Ile	278	2	ACTG1	Deafness, dominant progressive	www.ncbi.nlm.nih.gov/entrez/query.fcgi?cmd=Retrieve&db=PubMed&list_uids=14684684&dopt=Abstract
AA1>AA2	rs28936399	0	T	G	Met	Arg	376	2	ACVRL1	nonsynonymous	14453204	NA	NT_029419	NM_000020	NP_000011	T	G	Met	Arg	376	2	ACVRL1	Haemorrhagic telangiectasia 2	www.ncbi.nlm.nih.gov/entrez/query.fcgi?cmd=Retrieve&db=PubMed&list_uids=8640225&dopt=Abstract
AA1>AA2	rs28936687	0	G	A	Gly	Asp	211	2	ACVRL1	nonsynonymous	14451535	NA	NT_029419	NM_000020	NP_000011	G	A	Gly	Asp	211	2	ACVRL1	Haemorrhagic telangiectasia 2	www.ncbi.nlm.nih.gov/entrez/query.fcgi?cmd=Retrieve&db=PubMed&list_uids=14684682&dopt=Abstract
AA1>AA2	rs28936401	0	C	T	Arg	Trp	374	1	ACVRL1	nonsynonymous	14453197	NA	NT_029419	NM_000020	NP_000011	C	T	Arg	Trp	374	1	ACVRL1	Haemorrhagic telangiectasia 2	www.ncbi.nlm.nih.gov/entrez/query.fcgi?cmd=Retrieve&db=PubMed&list_uids=9245985&dopt=Abstract
AA1>AA2	rs28936688	0	G	A	Cys	Tyr	344	2	ACVRL1	nonsynonymous	14452573	NA	NT_029419	NM_000020	NP_000011	G	A	Cys	Tyr	344	2	ACVRL1	Haemorrhagic telangiectasia 2	www.ncbi.nlm.nih.gov/entrez/query.fcgi?cmd=Retrieve&db=PubMed&list_uids=10767348&dopt=Abstract
AA1>AA2	rs11555566	0	A	G	Lys	Arg	80	2	ADA	nonsynonymous	8308135	NA	NT_011362	NM_000022	NP_000013	A	G	Lys	Arg	80	2	ADA	Adenosine deaminase deficiency	www.ncbi.nlm.nih.gov/entrez/query.fcgi?cmd=Retrieve&db=PubMed&list_uids=3007108&dopt=Abstract
AA1>AA2	rs11575933	0	C	T	Pro	Ser	475	1	ADAMTS13	nonsynonymous	3079003	NA	NT_035014	NM_139025	NP_620594	C	T	Pro	Ser	475	1	ADAMTS13	Reduced activity, association with	www.ncbi.nlm.nih.gov/entrez/query.fcgi?cmd=Retrieve&db=PubMed&list_uids=12181489&dopt=Abstract
AA1>AA2	rs4961	15	G	T	Gly	Trp	460	1	ADD1	nonsynonymous	1412359	0.424	NT_006081	NM_001119	NP_001110	G	T	Gly	Trp	460	1	ADD1	Hypertension, association with	www.ncbi.nlm.nih.gov/entrez/query.fcgi?cmd=Retrieve&db=PubMed&list_uids=9149697&dopt=Abstract
AA1>AA2	rs698	2	A	G	Ile	Val	350	1	ADH1C	nonsynonymous	24808509	0.389	NT_016354	NM_000669	NP_000660	A	G	Ile	Val	350	1	ADH1C	Alcoholism, increased risk, association with ?	www.ncbi.nlm.nih.gov/entrez/query.fcgi?cmd=Retrieve&db=PubMed&list_uids=12710951&dopt=Abstract
AA1>AA2	rs1801253	26	G	C	Gly	Arg	389	1	ADRB1	nonsynonymous	34553582	0.427	NT_030059	NM_000684	NP_000675	G	C	Gly	Arg	389	1	ADRB1	Gain of function, association with	www.ncbi.nlm.nih.gov/entrez/query.fcgi?cmd=Retrieve&db=PubMed&list_uids=10212248&dopt=Abstract
AA1>AA2	rs1801252	26	A	G	Ser	Gly	49	1	ADRB1	nonsynonymous	34552562	0.241	NT_030059	NM_000684	NP_000675	A	G	Ser	Gly	49	1	ADRB1	Heart failure, survival, association with	www.ncbi.nlm.nih.gov/entrez/query.fcgi?cmd=Retrieve&db=PubMed&list_uids=11052857&dopt=Abstract
AA1>AA2	rs1800888	18	C	T	Thr	Ile	164	2	ADRB2	nonsynonymous	9369821	0.007	NT_029289	NM_000024	NP_000015	C	T	Thr	Ile	164	2	ADRB2	Heart failure, poor survival, association with	www.ncbi.nlm.nih.gov/entrez/query.fcgi?cmd=Retrieve&db=PubMed&list_uids=9788966&dopt=Abstract
AA1>AA2	rs4994	2	T	C	Trp	Arg	64	1	ADRB3	nonsynonymous	8144187	0.222	NT_007995	NM_000025	NP_000016	T	C	Trp	Arg	64	1	ADRB3	Hyperinsulinaemia, association with	www.ncbi.nlm.nih.gov/entrez/query.fcgi?cmd=Retrieve&db=PubMed&list_uids=7487991&dopt=Abstract
AA1>AA2	rs2070600	3	G	A	Gly	Ser	82	1	AGER	nonsynonymous	23009693	0.175	NT_007592	NM_001136	NP_001127	G	A	Gly	Ser	82	1	AGER	Microangiopathy in type 2 diabetes, association	www.ncbi.nlm.nih.gov/entrez/query.fcgi?cmd=Retrieve&db=PubMed&list_uids=10526746&dopt=Abstract
AA1>AA2	rs5030980	0	G	A	Ala	Thr	67	1	AGRP	nonsynonymous	21131144	NA	NT_010498	NM_001138	NP_001129	G	A	Ala	Thr	67	1	AGRP	Obesity, late-onset, association with	www.ncbi.nlm.nih.gov/entrez/query.fcgi?cmd=Retrieve&db=PubMed&list_uids=12213871&dopt=Abstract
AA1>AA2	rs4426527	11	A	G	Ile	Met	340	3	AGXT	nonsynonymous	992120	0.191	NT_005416	NM_000030	NP_000021	A	G	Ile	Met	340	3	AGXT	Hyperoxaluria, association with	www.ncbi.nlm.nih.gov/entrez/query.fcgi?cmd=Retrieve&db=PubMed&list_uids=1703535&dopt=Abstract
AA1>AA2	rs203462	14	A	G	Ile	Val	646	1	AKAP10	nonsynonymous	19409757	0.465	NT_010718	NM_007202	NP_009133	A	G	Ile	Val	646	1	AKAP10	Cardiac disease, susceptibility to, association	www.ncbi.nlm.nih.gov/entrez/query.fcgi?cmd=Retrieve&db=PubMed&list_uids=12646697&dopt=Abstract
AA1>AA2	rs28935484	0	A	T	Asp	Val	190	2	ALAS2	nonsynonymous	2601640	NA	NT_011630	NM_000032	NP_000023	A	T	Asp	Val	190	2	ALAS2	Sideroblastic anaemia	www.ncbi.nlm.nih.gov/entrez/query.fcgi?cmd=Retrieve&db=PubMed&list_uids=9226183&dopt=Abstract
AA1>AA2	rs1801166	0	G	C	Glu	Gln	1317	1	APC	nonsynonymous	14590253	NA	NT_034772	NM_000038	NP_000029	G	C	Glu	Gln	1317	1	APC	Colorectal cancer, predisposition to	www.ncbi.nlm.nih.gov/entrez/query.fcgi?cmd=Retrieve&db=PubMed&list_uids=9724771&dopt=Abstract
AA1>AA2	rs1801155	0	T	A	Ile	Lys	1307	2	APC	nonsynonymous	14590224	NA	NT_034772	NM_000038	NP_000029	T	A	Ile	Lys	1307	2	APC	Colorectal cancer, predisposition to, association	www.ncbi.nlm.nih.gov/entrez/query.fcgi?cmd=Retrieve&db=PubMed&list_uids=9288102&dopt=Abstract
AA1>AA2	rs28933380	0	T	A	Ile	Lys	1307	2	APC	nonsynonymous	14590224	NA	NT_034772	NM_000038	NP_000029	T	A	Ile	Lys	1307	2	APC	Colorectal cancer, predisposition to, association	www.ncbi.nlm.nih.gov/entrez/query.fcgi?cmd=Retrieve&db=PubMed&list_uids=9288102&dopt=Abstract
AA1>AA2	rs1800557	0	C	T	Ala	Val	713	2	APP	nonsynonymous	12925978	NA	NT_011512	NM_000484	NP_000475	C	T	Ala	Val	713	2	APP	Schizophrenia	www.ncbi.nlm.nih.gov/entrez/query.fcgi?cmd=Retrieve&db=PubMed&list_uids=1307241&dopt=Abstract
AA1>AA2	rs28999113	0	T	C	Met	Thr	136	2	APRT	nonsynonymous	436859	NA	NT_010542	NM_000485	NP_000476	T	C	Met	Thr	136	2	APRT	Adenine phosphoribosyltransferase deficiency	www.ncbi.nlm.nih.gov/entrez/query.fcgi?cmd=Retrieve&db=PubMed&list_uids=3343350&dopt=Abstract
AA1>AA2	rs28362692	3	C	T	Ala	Val	45	2	AQP1	nonsynonymous	30440616	0.049	NT_007819	NM_000385	NP_000376	C	T	Ala	Val	45	2	AQP1	Colton blood group variant	www.ncbi.nlm.nih.gov/entrez/query.fcgi?cmd=Retrieve&db=PubMed&list_uids=7521882&dopt=Abstract
AA1>AA2	rs28931580	0	A	C	Gln	Pro	57	2	AQP2	nonsynonymous	12488089	NA	NT_029419	NM_000486	NP_000477	A	C	Gln	Pro	57	2	AQP2	Diabetes insipidus, nephrogenic	www.ncbi.nlm.nih.gov/entrez/query.fcgi?cmd=Retrieve&db=PubMed&list_uids=12050236&dopt=Abstract
AA1>AA2	rs28937880	0	G	A	Glu	Lys	209	1	ARFGEF2	nonsynonymous	12623022	NA	NT_011362	NM_006420	NP_006411	G	A	Glu	Lys	209	1	ARFGEF2	Periventricular heterotopia with microcephaly	www.ncbi.nlm.nih.gov/entrez/query.fcgi?cmd=Retrieve&db=PubMed&list_uids=14647276&dopt=Abstract
AA1>AA2	rs28940895	0	C	T	Thr	Ile	408	2	ARSA	nonsynonymous	283937	NA	NT_011526	NM_000487	NP_000478	C	T	Thr	Ile	408	2	ARSA	Metachromatic leukodystrophy	www.ncbi.nlm.nih.gov/entrez/query.fcgi?cmd=Retrieve&db=PubMed&list_uids=11456299&dopt=Abstract
AA1>AA2	rs6151411	0	C	T	Pro	Leu	82	2	ARSA	nonsynonymous	285871	0.011	NT_011526	NM_000487	NP_000478	C	T	Pro	Leu	82	2	ARSA	Metachromatic leukodystrophy	www.ncbi.nlm.nih.gov/entrez/query.fcgi?cmd=Retrieve&db=PubMed&list_uids=7581401&dopt=Abstract
AA1>AA2	rs28940893	0	C	T	Pro	Leu	426	2	ARSA	nonsynonymous	283883	NA	NT_011526	NM_000487	NP_000478	C	T	Pro	Leu	426	2	ARSA	Metachromatic leukodystrophy	www.ncbi.nlm.nih.gov/entrez/query.fcgi?cmd=Retrieve&db=PubMed&list_uids=7866401&dopt=Abstract
AA1>AA2	rs28940894	0	A	C	Thr	Pro	286	1	ARSA	nonsynonymous	284762	NA	NT_011526	NM_000487	NP_000478	A	C	Thr	Pro	286	1	ARSA	Metachromatic leukodystrophy	www.ncbi.nlm.nih.gov/entrez/query.fcgi?cmd=Retrieve&db=PubMed&list_uids=12035837&dopt=Abstract
AA1>AA2	rs2071421	15	A	G	Asn	Ser	350	2	ARSA	nonsynonymous	284479	0.347	NT_011526	NM_000487	NP_000478	A	G	Asn	Ser	350	2	ARSA	Arylsulphatase A pseudodeficiency, association	www.ncbi.nlm.nih.gov/entrez/query.fcgi?cmd=Retrieve&db=PubMed&list_uids=2574462&dopt=Abstract
AA1>AA2	rs743616	14	C	G	Thr	Ser	391	2	ARSA	nonsynonymous	284102	0.481	NT_011526	NM_000487	NP_000478	C	G	Thr	Ser	391	2	ARSA	Metachromatic leukodystrophy	www.ncbi.nlm.nih.gov/entrez/query.fcgi?cmd=Retrieve&db=PubMed&list_uids=1670590&dopt=Abstract
AA1>AA2	rs25414	2	G	A	Ser	Asn	384	2	ARSB	nonsynonymous	28729599	0.051	NT_006713	NM_000046	NP_000037	G	A	Ser	Asn	384	2	ARSB	Mucopolysaccharidosis VI	www.ncbi.nlm.nih.gov/entrez/query.fcgi?cmd=Retrieve&db=PubMed&list_uids=NO ID&dopt=Abstract
AA1>AA2	rs28935474	0	C	T	Pro	Ser	578	1	ARSE	nonsynonymous	734673	NA	NT_011757	NM_000047	NP_000038	C	T	Pro	Ser	578	1	ARSE	Chondrodysplasia punctata	www.ncbi.nlm.nih.gov/entrez/query.fcgi?cmd=Retrieve&db=PubMed&list_uids=12567415&dopt=Abstract
AA1>AA2	rs28941472	0	A	G	Gln	Arg	286	2	ASL	nonsynonymous	3586944	NA	NT_007758	NM_000048	NP_000039	A	G	Gln	Arg	286	2	ASL	Argininosuccinate lyase deficiency	www.uwcm.ac.uk/uwcm/mg/docs/oops.html
AA1>AA2	rs28940585	0	C	T	Arg	Cys	95	1	ASL	nonsynonymous	3580273	NA	NT_007758	NM_000048	NP_000039	C	T	Arg	Cys	95	1	ASL	Argininosuccinate lyase deficiency	www.ncbi.nlm.nih.gov/entrez/query.fcgi?cmd=Retrieve&db=PubMed&list_uids=2263616&dopt=Abstract
AA1>AA2	rs28940279	1	A	C	Glu	Ala	285	2	ASPA	nonsynonymous	3005668	0.027	NT_010718	NM_000049	NP_000040	A	C	Glu	Ala	285	2	ASPA	Canavan disease	www.ncbi.nlm.nih.gov/entrez/query.fcgi?cmd=Retrieve&db=PubMed&list_uids=8252036&dopt=Abstract
AA1>AA2	rs28940574	0	C	A	Ala	Glu	305	2	ASPA	nonsynonymous	3005728	NA	NT_010718	NM_000049	NP_000040	C	A	Ala	Glu	305	2	ASPA	Canavan disease	www.ncbi.nlm.nih.gov/entrez/query.fcgi?cmd=Retrieve&db=PubMed&list_uids=8023850&dopt=Abstract
AA1>AA2	rs641252	0	A	C	Ser	Arg	788	1	ATM	nonsynonymous	11690735	NA	NT_033899	NM_000051	NP_000042	A	C	Ser	Arg	788	1	ATM	Breast cancer, susceptibility to	www.ncbi.nlm.nih.gov/entrez/query.fcgi?cmd=Retrieve&db=PubMed&list_uids=11746755&dopt=Abstract
AA1>AA2	rs1800057	3	C	G	Pro	Arg	1054	2	ATM	nonsynonymous	11705872	0.022	NT_033899	NM_000051	NP_000042	C	G	Pro	Arg	1054	2	ATM	Breast cancer, susceptibility to, assoc.	www.ncbi.nlm.nih.gov/entrez/query.fcgi?cmd=Retrieve&db=PubMed&list_uids=10464642&dopt=Abstract
AA1>AA2	rs1800059	1	A	C	Ser	Arg	1691	1	ATM	nonsynonymous	11732922	NA	NT_033899	NM_000051	NP_000042	A	C	Ser	Arg	1691	1	ATM	Ataxia telangiectasia	www.ncbi.nlm.nih.gov/entrez/query.fcgi?cmd=Retrieve&db=PubMed&list_uids=9463314&dopt=Abstract
AA1>AA2	rs1800054	3	C	G	Ser	Cys	49	2	ATM	nonsynonymous	11660992	0.02	NT_033899	NM_000051	NP_000042	C	G	Ser	Cys	49	2	ATM	Ataxia telangiectasia	www.ncbi.nlm.nih.gov/entrez/query.fcgi?cmd=Retrieve&db=PubMed&list_uids=10425038&dopt=Abstract
AA1>AA2	rs2235006	2	T	C	Phe	Leu	582	1	ATM	nonsynonymous	11685116	0.02	NT_033899	NM_000051	NP_000042	T	C	Phe	Leu	582	1	ATM	Breast cancer, susceptibility to	www.ncbi.nlm.nih.gov/entrez/query.fcgi?cmd=Retrieve&db=PubMed&list_uids=11996792&dopt=Abstract
AA1>AA2	rs1800058	3	C	T	Leu	Phe	1420	1	ATM	nonsynonymous	11722766	0.023	NT_033899	NM_000051	NP_000042	C	T	Leu	Phe	1420	1	ATM	Ataxia telangiectasia	www.ncbi.nlm.nih.gov/entrez/query.fcgi?cmd=Retrieve&db=PubMed&list_uids=10817650&dopt=Abstract
AA1>AA2	rs4986761	3	T	C	Ser	Pro	707	1	ATM	nonsynonymous	11687177	0.01	NT_033899	NM_000051	NP_000042	T	C	Ser	Pro	707	1	ATM	Breast cancer, association with	www.ncbi.nlm.nih.gov/entrez/query.fcgi?cmd=Retrieve&db=PubMed&list_uids=11606401&dopt=Abstract
AA1>AA2	rs3218673	3	C	T	Pro	Ser	872	1	ATM	nonsynonymous	11700461	0.437	NT_033899	NM_000051	NP_000042	C	T	Pro	Ser	872	1	ATM	Breast cancer, susceptibility to	www.ncbi.nlm.nih.gov/entrez/query.fcgi?cmd=Retrieve&db=PubMed&list_uids=11996792&dopt=Abstract
AA1>AA2	rs3092856	3	C	T	His	Tyr	1380	1	ATM	nonsynonymous	11722148	0.062	NT_033899	NM_000051	NP_000042	C	T	His	Tyr	1380	1	ATM	Breast cancer, susceptibility to	www.ncbi.nlm.nih.gov/entrez/query.fcgi?cmd=Retrieve&db=PubMed&list_uids=11746755&dopt=Abstract
AA1>AA2	rs28933399	0	T	C	Trp	Arg	887	1	ATP1A2	nonsynonymous	10596810	NA	NT_004487	NM_000702	NP_000693	T	C	Trp	Arg	887	1	ATP1A2	Hemiplegic migraine 2	www.ncbi.nlm.nih.gov/entrez/query.fcgi?cmd=Retrieve&db=PubMed&list_uids=12539047&dopt=Abstract
AA1>AA2	rs28933401	0	G	A	Arg	Gln	689	2	ATP1A2	nonsynonymous	10595391	NA	NT_004487	NM_000702	NP_000693	G	A	Arg	Gln	689	2	ATP1A2	Hemiplegic migraine 2	www.ncbi.nlm.nih.gov/entrez/query.fcgi?cmd=Retrieve&db=PubMed&list_uids=12953268&dopt=Abstract
AA1>AA2	rs28933398	0	T	C	Leu	Pro	764	2	ATP1A2	nonsynonymous	10595990	NA	NT_004487	NM_000702	NP_000693	T	C	Leu	Pro	764	2	ATP1A2	Hemiplegic migraine 2	www.ncbi.nlm.nih.gov/entrez/query.fcgi?cmd=Retrieve&db=PubMed&list_uids=12539047&dopt=Abstract
AA1>AA2	rs28933400	0	T	C	Met	Thr	731	2	ATP1A2	nonsynonymous	10595655	NA	NT_004487	NM_000702	NP_000693	T	C	Met	Thr	731	2	ATP1A2	Hemiplegic migraine 2	www.ncbi.nlm.nih.gov/entrez/query.fcgi?cmd=Retrieve&db=PubMed&list_uids=12953268&dopt=Abstract
AA1>AA2	rs28929478	0	G	A	Gly	Glu	23	2	ATP2A2	nonsynonymous	1289171	NA	NT_009775	NM_001681	NP_001672	G	A	Gly	Glu	23	2	ATP2A2	Darier disease	www.ncbi.nlm.nih.gov/entrez/query.fcgi?cmd=Retrieve&db=PubMed&list_uids=10080178&dopt=Abstract
AA1>AA2	rs9895012	0	C	T	Arg	Cys	674	1	ATP2A3	nonsynonymous	3447718	NA	NT_010718	NM_005173	NP_005164	C	T	Arg	Cys	674	1	ATP2A3	Diabetes, type 2	www.ncbi.nlm.nih.gov/entrez/query.fcgi?cmd=Retrieve&db=PubMed&list_uids=10525666&dopt=Abstract
AA1>AA2	rs7334118	9	A	G	His	Arg	1207	2	ATP7B	nonsynonymous	33493267	NA	NT_024524	NM_000053	NP_000044	A	G	His	Arg	1207	2	ATP7B	Wilson disease	www.medgen.med.ualberta.ca/database.html
AA1>AA2	rs28942075	0	G	A	Asp	Asn	765	1	ATP7B	nonsynonymous	33512510	NA	NT_024524	NM_000053	NP_000044	G	A	Asp	Asn	765	1	ATP7B	Wilson disease	www.ncbi.nlm.nih.gov/entrez/query.fcgi?cmd=Retrieve&db=PubMed&list_uids=8533760&dopt=Abstract
AA1>AA2	rs28942074	0	G	T	Arg	Leu	778	2	ATP7B	nonsynonymous	33512470	NA	NT_024524	NM_000053	NP_000044	G	T	Arg	Leu	778	2	ATP7B	Wilson disease	www.ncbi.nlm.nih.gov/entrez/query.fcgi?cmd=Retrieve&db=PubMed&list_uids=7626145&dopt=Abstract
AA1>AA2	rs28939685	0	G	T	Gly	Val	308	2	ATP8B1	nonsynonymous	3153284	NA	NT_025028	NM_005603	NP_005594	G	T	Gly	Val	308	2	ATP8B1	Intrahepatic cholestasis, familial progressive	www.ncbi.nlm.nih.gov/entrez/query.fcgi?cmd=Retrieve&db=PubMed&list_uids=9500542&dopt=Abstract
AA1>AA2	rs28934878	0	T	C	Val	Ala	67	2	AVP	nonsynonymous	3003745	NA	NT_011387	NM_000490	NP_000481	T	C	Val	Ala	67	2	AVP	Diabetes insipidus, neurohypophyseal	www.ncbi.nlm.nih.gov/entrez/query.fcgi?cmd=Retrieve&db=PubMed&list_uids=14673472&dopt=Abstract
AA1>AA2	rs2071126	1	G	A	Gly	Glu	12	2	AVPR2	nonsynonymous	3991469	NA	NT_011726	NM_000054	NP_000045	G	A	Gly	Glu	12	2	AVPR2	Diabetes insipidus, nephrogenic	www.ncbi.nlm.nih.gov/entrez/query.fcgi?cmd=Retrieve&db=PubMed&list_uids=7987330&dopt=Abstract
AA1>AA2	rs5196	2	A	T	Thr	Ser	7	1	AVPR2	nonsynonymous	3991092	0.051	NT_011726	NM_000054	NP_000045	A	T	Thr	Ser	7	1	AVPR2	Diabetes insipidus, nephrogenic	www.ncbi.nlm.nih.gov/entrez/query.fcgi?cmd=Retrieve&db=PubMed&list_uids=8037205&dopt=Abstract
AA1>AA2	rs28935496	0	C	T	Arg	Trp	113	1	AVPR2	nonsynonymous	3991771	NA	NT_011726	NM_000054	NP_000045	C	T	Arg	Trp	113	1	AVPR2	Diabetes insipidus, nephrogenic	www.ncbi.nlm.nih.gov/entrez/query.fcgi?cmd=Retrieve&db=PubMed&list_uids=8104196&dopt=Abstract
AA1>AA2	rs5200	3	C	T	Ala	Val	147	2	AVPR2	nonsynonymous	3991874	0.042	NT_011726	NM_000054	NP_000045	C	T	Ala	Val	147	2	AVPR2	Diabetes insipidus, nephrogenic	www.ncbi.nlm.nih.gov/entrez/query.fcgi?cmd=Retrieve&db=PubMed&list_uids=8037205&dopt=Abstract
AA1>AA2	rs28937582	0	A	C	Glu	Ala	266	2	B3GALT3	nonsynonymous	67298896	NA	NT_005612	NM_003781	NP_003772	A	C	Glu	Ala	266	2	B3GALT3	Blood group variation	www.ncbi.nlm.nih.gov/entrez/query.fcgi?cmd=Retrieve&db=PubMed&list_uids=12023287&dopt=Abstract
AA1>AA2	rs28937579	0	A	G	Met	Val	76	1	BAAT	nonsynonymous	11454666	NA	NT_008470	NM_001701	NP_001692	A	G	Met	Val	76	1	BAAT	Hypercholanemia	www.ncbi.nlm.nih.gov/entrez/query.fcgi?cmd=Retrieve&db=PubMed&list_uids=12704386&dopt=Abstract
AA1>AA2	rs4986841	2	G	C	Cys	Ser	557	2	BARD1	nonsynonymous	65804596	0.07	NT_005403	NM_000465	NP_000456	G	C	Cys	Ser	557	2	BARD1	Breast and/or ovarian cancer	www.ncbi.nlm.nih.gov/entrez/query.fcgi?cmd=Retrieve&db=PubMed&list_uids=11807980&dopt=Abstract
AA1>AA2	rs2277596	0	A	G	Met	Val	472	1	BBS4	nonsynonymous	43819586	NA	NT_010194	NM_033028	NP_149017	A	G	Met	Val	472	1	BBS4	Bardet-Biedl syndrome	www.ncbi.nlm.nih.gov/entrez/query.fcgi?cmd=Retrieve&db=PubMed&list_uids=12872256&dopt=Abstract
AA1>AA2	rs3830296	0	G	A	Ala	Thr	43	1	BCL2	nonsynonymous	326202	0.007	NT_025028	NM_000633	NP_000624	G	A	Ala	Thr	43	1	BCL2	Autoimmune disease, resistance to, association	www.ncbi.nlm.nih.gov/entrez/query.fcgi?cmd=Retrieve&db=PubMed&list_uids=9856487&dopt=Abstract
AA1>AA2	rs28937590	0	A	G	Ser	Gly	78	1	BCS1L	nonsynonymous	69735358	NA	NT_005403	NM_004328	NP_004319	A	G	Ser	Gly	78	1	BCS1L	GRACILE syndrome	www.ncbi.nlm.nih.gov/entrez/query.fcgi?cmd=Retrieve&db=PubMed&list_uids=12215968&dopt=Abstract
AA1>AA2	rs8192466	0	C	T	Thr	Ile	2	2	BDNF	nonsynonymous	26467348	NA	NT_009237	NM_001709	NP_001700	C	T	Thr	Ile	2	2	BDNF	Central hypoventilation syndrome ?	www.ncbi.nlm.nih.gov/entrez/query.fcgi?cmd=Retrieve&db=PubMed&list_uids=11840487&dopt=Abstract
AA1>AA2	rs6265	14	G	A	Val	Met	66	1	BDNF	nonsynonymous	26467157	0.393	NT_009237	NM_001709	NP_001700	G	A	Val	Met	66	1	BDNF	Parkinson disease, association with	www.ncbi.nlm.nih.gov/entrez/query.fcgi?cmd=Retrieve&db=PubMed&list_uids=11782995&dopt=Abstract
AA1>AA2	rs3733890	11	G	A	Arg	Gln	239	2	BHMT	nonsynonymous	29016317	0.395	NT_006713	NM_001713	NP_001704	G	A	Arg	Gln	239	2	BHMT	Reduced risk of coronary artery disease, assoc.	www.ncbi.nlm.nih.gov/entrez/query.fcgi?cmd=Retrieve&db=PubMed&list_uids=12818402&dopt=Abstract
AA1>AA2	rs1050565	3	A	G	Ile	Val	443	1	BLMH	nonsynonymous	3313069	0.345	NT_010799	NM_000386	NP_000377	A	G	Ile	Val	443	1	BLMH	Alzheimer disease, association with	www.ncbi.nlm.nih.gov/entrez/query.fcgi?cmd=Retrieve&db=PubMed&list_uids=9500538&dopt=Abstract
AA1>AA2	rs1799950	6	A	G	Gln	Arg	356	2	BRCA1	nonsynonymous	4970777	0.042	NT_010755	NM_007294	NP_009225	A	G	Gln	Arg	356	2	BRCA1	Breast and/or ovarian cancer ?	www.ncbi.nlm.nih.gov/entrez/query.fcgi?cmd=Retrieve&db=PubMed&list_uids=11400546&dopt=Abstract
AA1>AA2	rs16942	7	A	G	Lys	Arg	1183	2	BRCA1	nonsynonymous	4968296	0.412	NT_010755	NM_007294	NP_009225	A	G	Lys	Arg	1183	2	BRCA1	Breast cancer ?	www.ncbi.nlm.nih.gov/entrez/query.fcgi?cmd=Retrieve&db=PubMed&list_uids=9664122&dopt=Abstract
AA1>AA2	rs4986850	3	G	A	Asp	Asn	693	1	BRCA1	nonsynonymous	4969767	0.06	NT_010755	NM_007294	NP_009225	G	A	Asp	Asn	693	1	BRCA1	Breast cancer	www.ncbi.nlm.nih.gov/entrez/query.fcgi?cmd=Retrieve&db=PubMed&list_uids=8776600&dopt=Abstract
AA1>AA2	rs4986852	3	G	A	Ser	Asn	1040	2	BRCA1	nonsynonymous	4968725	0.031	NT_010755	NM_007294	NP_009225	G	A	Ser	Asn	1040	2	BRCA1	Breast cancer ?	www.ncbi.nlm.nih.gov/entrez/query.fcgi?cmd=Retrieve&db=PubMed&list_uids=7894493&dopt=Abstract
AA1>AA2	rs28897673	0	A	G	Tyr	Cys	105	2	BRCA1	nonsynonymous	4980562	NA	NT_010755	NM_007294	NP_009225	A	G	Tyr	Cys	105	2	BRCA1	Breast cancer	www.ncbi.nlm.nih.gov/entrez/query.fcgi?cmd=Retrieve&db=PubMed&list_uids=7581445&dopt=Abstract
AA1>AA2	rs28897696	0	C	A	Ala	Glu	1708	2	BRCA1	nonsynonymous	4940216	NA	NT_010755	NM_007294	NP_009225	C	A	Ala	Glu	1708	2	BRCA1	Breast cancer	www.ncbi.nlm.nih.gov/entrez/query.fcgi?cmd=Retrieve&db=PubMed&list_uids=7939630&dopt=Abstract
AA1>AA2	rs28897672	0	T	G	Cys	Gly	61	1	BRCA1	nonsynonymous	4982800	NA	NT_010755	NM_007294	NP_009225	T	G	Cys	Gly	61	1	BRCA1	Breast cancer	www.ncbi.nlm.nih.gov/entrez/query.fcgi?cmd=Retrieve&db=PubMed&list_uids=7894493&dopt=Abstract
AA1>AA2	rs16941	3	A	G	Glu	Gly	1038	2	BRCA1	nonsynonymous	4968731	0.381	NT_010755	NM_007294	NP_009225	A	G	Glu	Gly	1038	2	BRCA1	Ovarian cancer ?	www.ncbi.nlm.nih.gov/entrez/query.fcgi?cmd=Retrieve&db=PubMed&list_uids=12568865&dopt=Abstract
AA1>AA2	rs2227945	2	A	G	Ser	Gly	1140	1	BRCA1	nonsynonymous	4968426	0.015	NT_010755	NM_007294	NP_009225	A	G	Ser	Gly	1140	1	BRCA1	Breast and/or ovarian cancer ?	www.ncbi.nlm.nih.gov/entrez/query.fcgi?cmd=Retrieve&db=PubMed&list_uids=11511931&dopt=Abstract
AA1>AA2	rs28897689	0	A	G	Arg	Gly	1347	1	BRCA1	nonsynonymous	4967805	NA	NT_010755	NM_007294	NP_009225	A	G	Arg	Gly	1347	1	BRCA1	Breast cancer	www.ncbi.nlm.nih.gov/entrez/query.fcgi?cmd=Retrieve&db=PubMed&list_uids=8776600&dopt=Abstract
AA1>AA2	rs28897677	0	G	A	Arg	His	496	2	BRCA1	nonsynonymous	4970357	NA	NT_010755	NM_007294	NP_009225	G	A	Arg	His	496	2	BRCA1	Breast and/or ovarian cancer	www.ncbi.nlm.nih.gov/entrez/query.fcgi?cmd=Retrieve&db=PubMed&list_uids=11400546&dopt=Abstract
AA1>AA2	rs1800744	0	G	T	Ser	Ile	1512	2	BRCA1	nonsynonymous	4950784	NA	NT_010755	NM_007294	NP_009225	G	T	Ser	Ile	1512	2	BRCA1	Breast cancer ?	www.ncbi.nlm.nih.gov/entrez/query.fcgi?cmd=Retrieve&db=PubMed&list_uids=8807330&dopt=Abstract
AA1>AA2	rs1799967	3	G	A	Met	Ile	1652	3	BRCA1	nonsynonymous	4947271	0.016	NT_010755	NM_007294	NP_009225	G	A	Met	Ile	1652	3	BRCA1	Breast and/or ovarian cancer	www.ncbi.nlm.nih.gov/entrez/query.fcgi?cmd=Retrieve&db=PubMed&list_uids=11400546&dopt=Abstract
AA1>AA2	rs28897683	0	C	A	Thr	Lys	826	2	BRCA1	nonsynonymous	4969367	NA	NT_010755	NM_007294	NP_009225	C	A	Thr	Lys	826	2	BRCA1	Breast cancer	www.ncbi.nlm.nih.gov/entrez/query.fcgi?cmd=Retrieve&db=PubMed&list_uids=7837387&dopt=Abstract
AA1>AA2	rs28897687	0	T	G	Asn	Lys	1236	3	BRCA1	nonsynonymous	4968136	NA	NT_010755	NM_007294	NP_009225	T	G	Asn	Lys	1236	3	BRCA1	Breast and/or ovarian cancer	www.ncbi.nlm.nih.gov/entrez/query.fcgi?cmd=Retrieve&db=PubMed&list_uids=10528853&dopt=Abstract
AA1>AA2	rs4986854	2	T	C	Met	Thr	1628	2	BRCA1	nonsynonymous	4947344	0.019	NT_010755	NM_007294	NP_009225	T	C	Met	Thr	1628	2	BRCA1	Breast cancer ?	www.ncbi.nlm.nih.gov/entrez/query.fcgi?cmd=Retrieve&db=PubMed&list_uids=9150173&dopt=Abstract
AA1>AA2	rs1800709	3	C	T	Arg	Trp	841	1	BRCA1	nonsynonymous	4969323	0.005	NT_010755	NM_007294	NP_009225	C	T	Arg	Trp	841	1	BRCA1	Breast and/or ovarian cancer ?	www.ncbi.nlm.nih.gov/entrez/query.fcgi?cmd=Retrieve&db=PubMed&list_uids=10882857&dopt=Abstract
AA1>AA2	rs11571747	0	A	C	Glu	Ala	2856	2	BRCA2	nonsynonymous	13925172	0.012	NT_024524	NM_000059	NP_000050	A	C	Glu	Ala	2856	2	BRCA2	Breast cancer	www.ncbi.nlm.nih.gov/entrez/query.fcgi?cmd=Retrieve&db=PubMed&list_uids=10717622&dopt=Abstract
AA1>AA2	rs28897706	0	C	A	Ser	Arg	326	3	BRCA2	nonsynonymous	13886593	NA	NT_024524	NM_000059	NP_000050	C	A	Ser	Arg	326	3	BRCA2	Breast cancer	www.ncbi.nlm.nih.gov/entrez/query.fcgi?cmd=Retrieve&db=PubMed&list_uids=10399947&dopt=Abstract
AA1>AA2	rs28897728	0	G	A	Gly	Arg	1529	1	BRCA2	nonsynonymous	13893077	NA	NT_024524	NM_000059	NP_000050	G	A	Gly	Arg	1529	1	BRCA2	Breast and/or ovarian cancer	www.ncbi.nlm.nih.gov/entrez/query.fcgi?cmd=Retrieve&db=PubMed&list_uids=11873550&dopt=Abstract
AA1>AA2	rs28897716	0	G	A	Asp	Asn	935	1	BRCA2	nonsynonymous	13891295	NA	NT_024524	NM_000059	NP_000050	G	A	Asp	Asn	935	1	BRCA2	Breast and/or ovarian cancer ?	www.ncbi.nlm.nih.gov/entrez/query.fcgi?cmd=Retrieve&db=PubMed&list_uids=9971877&dopt=Abstract
AA1>AA2	rs28897754	0	G	T	Lys	Asn	2950	3	BRCA2	nonsynonymous	13933549	NA	NT_024524	NM_000059	NP_000050	G	T	Lys	Asn	2950	3	BRCA2	Breast and/or ovarian cancer	www.ncbi.nlm.nih.gov/entrez/query.fcgi?cmd=Retrieve&db=PubMed&list_uids=11400546&dopt=Abstract
AA1>AA2	rs4987046	0	A	G	Tyr	Cys	42	2	BRCA2	nonsynonymous	13873271	0.005	NT_024524	NM_000059	NP_000050	A	G	Tyr	Cys	42	2	BRCA2	Breast cancer ?	www.ncbi.nlm.nih.gov/entrez/query.fcgi?cmd=Retrieve&db=PubMed&list_uids=9042907&dopt=Abstract
AA1>AA2	rs1799954	1	C	T	Arg	Cys	2034	1	BRCA2	nonsynonymous	13894592	0.006	NT_024524	NM_000059	NP_000050	C	T	Arg	Cys	2034	1	BRCA2	Breast and/or ovarian cancer ?	www.ncbi.nlm.nih.gov/entrez/query.fcgi?cmd=Retrieve&db=PubMed&list_uids=9971877&dopt=Abstract
AA1>AA2	rs144848	15	A	C	Asn	His	372	1	BRCA2	nonsynonymous	13886729	0.379	NT_024524	NM_000059	NP_000050	A	C	Asn	His	372	1	BRCA2	Breast cancer, association with	www.ncbi.nlm.nih.gov/entrez/query.fcgi?cmd=Retrieve&db=PubMed&list_uids=11062481&dopt=Abstract
AA1>AA2	rs28897744	0	C	T	Thr	Ile	2515	2	BRCA2	nonsynonymous	13910673	NA	NT_024524	NM_000059	NP_000050	C	T	Thr	Ile	2515	2	BRCA2	Breast and/or ovarian cancer ?	www.ncbi.nlm.nih.gov/entrez/query.fcgi?cmd=Retrieve&db=PubMed&list_uids=9971877&dopt=Abstract
AA1>AA2	rs28897749	0	G	A	Val	Ile	2728	1	BRCA2	nonsynonymous	13917521	NA	NT_024524	NM_000059	NP_000050	G	A	Val	Ile	2728	1	BRCA2	Breast cancer	www.ncbi.nlm.nih.gov/entrez/query.fcgi?cmd=Retrieve&db=PubMed&list_uids=10399947&dopt=Abstract
AA1>AA2	rs28897755	0	C	T	Thr	Ile	3013	2	BRCA2	nonsynonymous	13933971	NA	NT_024524	NM_000059	NP_000050	C	T	Thr	Ile	3013	2	BRCA2	Breast cancer	www.ncbi.nlm.nih.gov/entrez/query.fcgi?cmd=Retrieve&db=PubMed&list_uids=10717622&dopt=Abstract
AA1>AA2	rs28897759	0	A	T	Asn	Ile	3124	2	BRCA2	nonsynonymous	13948940	NA	NT_024524	NM_000059	NP_000050	A	T	Asn	Ile	3124	2	BRCA2	Breast cancer	www.uwcm.ac.uk/uwcm/mg/docs/oops.html
AA1>AA2	rs11571657	3	T	G	Asn	Lys	1880	3	BRCA2	nonsynonymous	13894132	0.004	NT_024524	NM_000059	NP_000050	T	G	Asn	Lys	1880	3	BRCA2	Breast cancer	www.ncbi.nlm.nih.gov/entrez/query.fcgi?cmd=Retrieve&db=PubMed&list_uids=11241844&dopt=Abstract
AA1>AA2	rs4987117	3	C	T	Thr	Met	1915	2	BRCA2	nonsynonymous	13894236	0.041	NT_024524	NM_000059	NP_000050	C	T	Thr	Met	1915	2	BRCA2	Breast cancer	www.ncbi.nlm.nih.gov/entrez/query.fcgi?cmd=Retrieve&db=PubMed&list_uids=11241844&dopt=Abstract
AA1>AA2	rs11571746	3	T	C	Ser	Pro	2835	1	BRCA2	nonsynonymous	13925108	0.01	NT_024524	NM_000059	NP_000050	T	C	Ser	Pro	2835	1	BRCA2	Breast cancer	www.ncbi.nlm.nih.gov/entrez/query.fcgi?cmd=Retrieve&db=PubMed&list_uids=10717622&dopt=Abstract
AA1>AA2	rs28897708	0	T	C	Ile	Thr	505	2	BRCA2	nonsynonymous	13887129	NA	NT_024524	NM_000059	NP_000050	T	C	Ile	Thr	505	2	BRCA2	Breast cancer	www.ncbi.nlm.nih.gov/entrez/query.fcgi?cmd=Retrieve&db=PubMed&list_uids=11241844&dopt=Abstract
AA1>AA2	rs11571769	2	G	A	Ala	Thr	2951	1	BRCA2	nonsynonymous	13933550	0.008	NT_024524	NM_000059	NP_000050	G	A	Ala	Thr	2951	1	BRCA2	Breast cancer	www.ncbi.nlm.nih.gov/entrez/query.fcgi?cmd=Retrieve&db=PubMed&list_uids=9150172&dopt=Abstract
AA1>AA2	rs28897727	0	G	T	Asp	Tyr	1420	1	BRCA2	nonsynonymous	13892750	NA	NT_024524	NM_000059	NP_000050	G	T	Asp	Tyr	1420	1	BRCA2	Breast and/or ovarian cancer ?	www.ncbi.nlm.nih.gov/entrez/query.fcgi?cmd=Retrieve&db=PubMed&list_uids=9971877&dopt=Abstract
AA1>AA2	rs1801426	3	A	G	Ile	Val	3412	1	BRCA2	nonsynonymous	13952884	0.094	NT_024524	NM_000059	NP_000050	A	G	Ile	Val	3412	1	BRCA2	Breast cancer	www.ncbi.nlm.nih.gov/entrez/query.fcgi?cmd=Retrieve&db=PubMed&list_uids=9150152&dopt=Abstract
AA1>AA2	rs28934601	0	A	G	Asp	Gly	252	2	BTD	nonsynonymous	15626122	NA	NT_022517	NM_000060	NP_000051	A	G	Asp	Gly	252	2	BTD	Biotinidase deficiency	www.ncbi.nlm.nih.gov/entrez/query.fcgi?cmd=Retrieve&db=PubMed&list_uids=10400129&dopt=Abstract
AA1>AA2	rs13078881	2	G	C	Asp	His	444	1	BTD	nonsynonymous	15626697	0.054	NT_022517	NM_000060	NP_000051	G	C	Asp	His	444	1	BTD	Biotinidase deficiency, partial	www3.interscience.wiley.com/cgi-bin/jabout/38515/MutationsInBrief1997.html
AA1>AA2	rs13073139	0	G	A	Ala	Thr	171	1	BTD	nonsynonymous	15625878	NA	NT_022517	NM_000060	NP_000051	G	A	Ala	Thr	171	1	BTD	Biotinidase deficiency	www3.interscience.wiley.com/cgi-bin/jabout/38515/MutationsInBrief1997.html
AA1>AA2	rs28935478	0	A	G	Tyr	Cys	361	2	BTK	nonsynonymous	23909626	NA	NT_011651	NM_000061	NP_000052	A	G	Tyr	Cys	361	2	BTK	Agammaglobulinaemia	www.ncbi.nlm.nih.gov/entrez/query.fcgi?cmd=Retrieve&db=PubMed&list_uids=8164701&dopt=Abstract
AA1>AA2	rs28935176	0	G	C	Arg	Pro	562	2	BTK	nonsynonymous	23905231	NA	NT_011651	NM_000061	NP_000052	G	C	Arg	Pro	562	2	BTK	Agammaglobulinaemia	www.ncbi.nlm.nih.gov/entrez/query.fcgi?cmd=Retrieve&db=PubMed&list_uids=7809124&dopt=Abstract
AA1>AA2	rs2230199	3	C	G	Arg	Gly	102	1	C3	nonsynonymous	6658387	0.234	NT_011255	NM_000064	NP_000055	C	G	Arg	Gly	102	1	C3	Systemic vasculitis, association with	www.ncbi.nlm.nih.gov/entrez/query.fcgi?cmd=Retrieve&db=PubMed&list_uids=7870343&dopt=Abstract
AA1>AA2	rs28930069	0	C	G	Arg	Gly	1239	1	CACNA1S	nonsynonymous	51513021	NA	NT_004487	NM_000069	NP_000060	C	G	Arg	Gly	1239	1	CACNA1S	Hypokalaemic periodic paralysis	www.ncbi.nlm.nih.gov/entrez/query.fcgi?cmd=Retrieve&db=PubMed&list_uids=8004673&dopt=Abstract
AA1>AA2	rs1800559	0	G	A	Arg	His	1086	2	CACNA1S	nonsynonymous	51520297	NA	NT_004487	NM_000069	NP_000060	G	A	Arg	His	1086	2	CACNA1S	Malignant hyperthermia	www.ncbi.nlm.nih.gov/entrez/query.fcgi?cmd=Retrieve&db=PubMed&list_uids=9199552&dopt=Abstract
AA1>AA2	rs28930068	0	G	A	Arg	His	1239	2	CACNA1S	nonsynonymous	51513020	NA	NT_004487	NM_000069	NP_000060	G	A	Arg	His	1239	2	CACNA1S	Hypokalaemic periodic paralysis	www.ncbi.nlm.nih.gov/entrez/query.fcgi?cmd=Retrieve&db=PubMed&list_uids=7847370&dopt=Abstract
AA1>AA2	rs1805031	0	G	T	Cys	Phe	104	2	CACNB4	nonsynonymous	2946811	NA	NT_005403	NM_000726	NP_000717	G	T	Cys	Phe	104	2	CACNB4	Idiopathic epilepsy, generalised	www.ncbi.nlm.nih.gov/entrez/query.fcgi?cmd=Retrieve&db=PubMed&list_uids=10762541&dopt=Abstract
AA1>AA2	rs13010627	2	G	A	Val	Ile	367	1	CASP10	nonsynonymous	52283515	0.019	NT_005403	NM_001230	NP_001221	G	A	Val	Ile	367	1	CASP10	Autoimmune lymphoproliferative syndrome II ?	www.ncbi.nlm.nih.gov/entrez/query.fcgi?cmd=Retrieve&db=PubMed&list_uids=10412980&dopt=Abstract
AA1>AA2	rs17860403	0	C	T	Leu	Phe	242	1	CASP10	nonsynonymous	52282254	NA	NT_005403	NM_001230	NP_001221	C	T	Leu	Phe	242	1	CASP10	Autoimmune lymphoproliferative syndrome II	www.ncbi.nlm.nih.gov/entrez/query.fcgi?cmd=Retrieve&db=PubMed&list_uids=10412980&dopt=Abstract
AA1>AA2	rs28936684	0	G	T	Arg	Leu	227	2	CASR	nonsynonymous	28475708	NA	NT_005612	NM_000388	NP_000379	G	T	Arg	Leu	227	2	CASR	Hyperparathyroidism	www.ncbi.nlm.nih.gov/entrez/query.fcgi?cmd=Retrieve&db=PubMed&list_uids=8675635&dopt=Abstract
AA1>AA2	rs1801725	2	G	T	Ala	Ser	986	1	CASR	nonsynonymous	28498903	0.154	NT_005612	NM_000388	NP_000379	G	T	Ala	Ser	986	1	CASR	Increased serum calcium levels	www.ncbi.nlm.nih.gov/entrez/query.fcgi?cmd=Retrieve&db=PubMed&list_uids=11161843&dopt=Abstract
AA1>AA2	rs28934891	0	G	A	Asp	Asn	444	1	CBS	nonsynonymous	1473413	NA	NT_030188	NM_000071	NP_000062	G	A	Asp	Asn	444	1	CBS	Homocystinuria	www.ncbi.nlm.nih.gov/entrez/query.fcgi?cmd=Retrieve&db=PubMed&list_uids=8755636&dopt=Abstract
AA1>AA2	rs11700812	1	G	A	Arg	His	369	2	CBS	nonsynonymous	1475031	NA	NT_030188	NM_000071	NP_000062	G	A	Arg	His	369	2	CBS	Homocystinuria	www.ncbi.nlm.nih.gov/entrez/query.fcgi?cmd=Retrieve&db=PubMed&list_uids=7967489&dopt=Abstract
AA1>AA2	rs28934892	0	C	T	Pro	Leu	422	2	CBS	nonsynonymous	1473478	NA	NT_030188	NM_000071	NP_000062	C	T	Pro	Leu	422	2	CBS	Homocystinuria	www.ncbi.nlm.nih.gov/entrez/query.fcgi?cmd=Retrieve&db=PubMed&list_uids=12007221&dopt=Abstract
AA1>AA2	rs5742905	2	T	C	Ile	Thr	278	2	CBS	nonsynonymous	1477625	0.023	NT_030188	NM_000071	NP_000062	T	C	Ile	Thr	278	2	CBS	Homocystinuria	www.ncbi.nlm.nih.gov/entrez/query.fcgi?cmd=Retrieve&db=PubMed&list_uids=1301198&dopt=Abstract
AA1>AA2	rs1805002	7	G	A	Val	Ile	125	1	CCKBR	nonsynonymous	5078361	0.093	NT_009237	NM_176875	NP_795344	G	A	Val	Ile	125	1	CCKBR	Receptor variant	www.ncbi.nlm.nih.gov/entrez/query.fcgi?cmd=Retrieve&db=PubMed&list_uids=11773861&dopt=Abstract
AA1>AA2	rs1799864	3	G	A	Val	Ile	64	1	CCR2	nonsynonymous	46295	0.236	NT_113884	NM_000647	NP_000638	G	A	Val	Ile	64	1	CCR2	HIV 1, resistance to, association with	www.ncbi.nlm.nih.gov/entrez/query.fcgi?cmd=Retrieve&db=PubMed&list_uids=9252328&dopt=Abstract
AA1>AA2	rs1800940	0	G	T	Arg	Ser	60	3	CCR5	nonsynonymous	61662	NA	NT_113884	NM_000579	NP_000570	G	T	Arg	Ser	60	3	CCR5	HIV 1, resistance to	www.ncbi.nlm.nih.gov/entrez/query.fcgi?cmd=Retrieve&db=PubMed&list_uids=11369664&dopt=Abstract
AA1>AA2	rs2272350	0	T	C	Val	Ala	137	2	CD36	nonsynonymous	5524783	NA	NT_007933	NM_000072	NP_000063	T	C	Val	Ala	137	2	CD36	CD36 deficiency	www.ncbi.nlm.nih.gov/entrez/query.fcgi?cmd=Retrieve&db=PubMed&list_uids=12031598&dopt=Abstract
AA1>AA2	rs1800561	3	C	T	Arg	Trp	140	1	CD38	nonsynonymous	6501916	0.014	NT_006316	NM_001775	NP_001766	C	T	Arg	Trp	140	1	CD38	Diabetes mellitus 2, association with	www.ncbi.nlm.nih.gov/entrez/query.fcgi?cmd=Retrieve&db=PubMed&list_uids=9754820&dopt=Abstract
AA1>AA2	rs2072671	10	A	C	Lys	Gln	27	1	CDA	nonsynonymous	0	0.288	NT_004610	NM_001785	NP_001776	A	C	Lys	Gln	27	1	CDA	ara-C resistance, association with	www.ncbi.nlm.nih.gov/entrez/query.fcgi?cmd=Retrieve&db=PubMed&list_uids=9590659&dopt=Abstract
AA1>AA2	rs11547328	0	C	T	Arg	Cys	24	1	CDK4	nonsynonymous	20288737	NA	NT_029419	NM_000075	NP_000066	C	T	Arg	Cys	24	1	CDK4	Melanoma	www.ncbi.nlm.nih.gov/entrez/query.fcgi?cmd=Retrieve&db=PubMed&list_uids=8528263&dopt=Abstract
AA1>AA2	rs1801270	10	C	A	Ser	Arg	31	3	CDKN1A	nonsynonymous	27510221	0.386	NT_007592	NM_000389	NP_000380	C	A	Ser	Arg	31	3	CDKN1A	Cancer, association with	www.ncbi.nlm.nih.gov/entrez/query.fcgi?cmd=Retrieve&db=PubMed&list_uids=7655464&dopt=Abstract
AA1>AA2	rs11552823	0	C	T	Pro	Leu	81	2	CDKN2A	nonsynonymous	21961116	NA	NT_008413	NM_000077	NP_000068	C	T	Pro	Leu	81	2	CDKN2A	Melanoma	www.ncbi.nlm.nih.gov/entrez/query.fcgi?cmd=Retrieve&db=PubMed&list_uids=7647780&dopt=Abstract
AA1>AA2	rs6413464	0	G	T	Ala	Ser	127	1	CDKN2A	nonsynonymous	21960979	0.357	NT_008413	NM_000077	NP_000068	G	T	Ala	Ser	127	1	CDKN2A	Fibroxanthoma	www.ncbi.nlm.nih.gov/entrez/query.fcgi?cmd=Retrieve&db=PubMed&list_uids=12485439&dopt=Abstract
AA1>AA2	rs11552822	0	G	T	Asp	Tyr	84	1	CDKN2A	nonsynonymous	21961108	NA	NT_008413	NM_000077	NP_000068	G	T	Asp	Tyr	84	1	CDKN2A	Melanoma	www.ncbi.nlm.nih.gov/entrez/query.fcgi?cmd=Retrieve&db=PubMed&list_uids=10874641&dopt=Abstract
AA1>AA2	rs460184	10	T	C	Val	Ala	1197	2	CFH	nonsynonymous	47206691	0.049	NT_004487	NM_000186	NP_000177	T	C	Val	Ala	1197	2	CFH	Factor H deficiency	www.ncbi.nlm.nih.gov/entrez/query.fcgi?cmd=Retrieve&db=PubMed&list_uids=11170896&dopt=Abstract
AA1>AA2	rs1065489	2	G	T	Glu	Asp	936	3	CFH	nonsynonymous	47200128	0.343	NT_004487	NM_000186	NP_000177	G	T	Glu	Asp	936	3	CFH	Haemolytic uraemic syndrome, association with	www.ncbi.nlm.nih.gov/entrez/query.fcgi?cmd=Retrieve&db=PubMed&list_uids=14583443&dopt=Abstract
AA1>AA2	rs460897	10	C	T	Ser	Leu	1191	2	CFH	nonsynonymous	47206673	NA	NT_004487	NM_000186	NP_000177	C	T	Ser	Leu	1191	2	CFH	Haemolytic uraemic syndrome, atypical	www.ncbi.nlm.nih.gov/entrez/query.fcgi?cmd=Retrieve&db=PubMed&list_uids=10577907&dopt=Abstract
AA1>AA2	rs11971167	1	G	A	Asp	Asn	1270	1	CFTR	nonsynonymous	42466158	0.006	NT_007933	NM_000492	NP_000483	G	A	Asp	Asn	1270	1	CFTR	Cystic fibrosis	www.ncbi.nlm.nih.gov/entrez/query.fcgi?cmd=Retrieve&db=PubMed&list_uids=1284534&dopt=Abstract
AA1>AA2	rs1800073	0	C	T	Arg	Cys	31	1	CFTR	nonsynonymous	42327920	NA	NT_007933	NM_000492	NP_000483	C	T	Arg	Cys	31	1	CFTR	Pancreatitis, idiopathic	www.ncbi.nlm.nih.gov/entrez/query.fcgi?cmd=Retrieve&db=PubMed&list_uids=12120234&dopt=Abstract
AA1>AA2	rs1800093	0	T	G	Phe	Cys	508	2	CFTR	nonsynonymous	42383224	NA	NT_007933	NM_000492	NP_000483	T	G	Phe	Cys	508	2	CFTR	Cystic fibrosis ?	www.ncbi.nlm.nih.gov/entrez/query.fcgi?cmd=Retrieve&db=PubMed&list_uids=1977306&dopt=Abstract
AA1>AA2	rs1800100	6	C	T	Arg	Cys	668	1	CFTR	nonsynonymous	42415799	0.011	NT_007933	NM_000492	NP_000483	C	T	Arg	Cys	668	1	CFTR	Cystic fibrosis ?	www.ncbi.nlm.nih.gov/entrez/query.fcgi?cmd=Retrieve&db=PubMed&list_uids=7739684&dopt=Abstract
AA1>AA2	rs1800076	2	G	A	Arg	Gln	75	2	CFTR	nonsynonymous	42332723	0.027	NT_007933	NM_000492	NP_000483	G	A	Arg	Gln	75	2	CFTR	Congenital absence of vas deferens	www.ncbi.nlm.nih.gov/entrez/query.fcgi?cmd=Retrieve&db=PubMed&list_uids=9797105&dopt=Abstract
AA1>AA2	rs1800087	0	A	C	Gln	His	353	3	CFTR	nonsynonymous	42363919	NA	NT_007933	NM_000492	NP_000483	A	C	Gln	His	353	3	CFTR	Cystic fibrosis	www.genet.sickkids.on.ca/cftr/
AA1>AA2	rs1800072	0	G	A	Val	Ile	11	1	CFTR	nonsynonymous	42303755	NA	NT_007933	NM_000492	NP_000483	G	A	Val	Ile	11	1	CFTR	Asthma	www.ncbi.nlm.nih.gov/entrez/query.fcgi?cmd=Retrieve&db=PubMed&list_uids=11354633&dopt=Abstract
AA1>AA2	rs1800097	0	G	A	Val	Ile	562	1	CFTR	nonsynonymous	42413987	NA	NT_007933	NM_000492	NP_000483	G	A	Val	Ile	562	1	CFTR	Cystic fibrosis	www3.interscience.wiley.com/cgi-bin/jabout/38515/MutationsInBrief1999.html
AA1>AA2	rs1800101	0	T	C	Phe	Leu	693	1	CFTR	nonsynonymous	42415874	NA	NT_007933	NM_000492	NP_000483	T	C	Phe	Leu	693	1	CFTR	Cystic fibrosis	www.ncbi.nlm.nih.gov/entrez/query.fcgi?cmd=Retrieve&db=PubMed&list_uids=8406518&dopt=Abstract
AA1>AA2	rs1800120	0	G	T	Arg	Leu	1162	2	CFTR	nonsynonymous	42451168	0.025	NT_007933	NM_000492	NP_000483	G	T	Arg	Leu	1162	2	CFTR	Cystic fibrosis	www.ncbi.nlm.nih.gov/entrez/query.fcgi?cmd=Retrieve&db=PubMed&list_uids=12167682&dopt=Abstract
AA1>AA2	rs1800085	0	G	A	Val	Met	322	1	CFTR	nonsynonymous	42363824	NA	NT_007933	NM_000492	NP_000483	G	A	Val	Met	322	1	CFTR	Cystic fibrosis	www.ncbi.nlm.nih.gov/entrez/query.fcgi?cmd=Retrieve&db=PubMed&list_uids=11379874&dopt=Abstract
AA1>AA2	rs1800092	0	C	G	Ile	Met	506	3	CFTR	nonsynonymous	42383219	NA	NT_007933	NM_000492	NP_000483	C	G	Ile	Met	506	3	CFTR	Cystic fibrosis	www.ncbi.nlm.nih.gov/entrez/query.fcgi?cmd=Retrieve&db=PubMed&list_uids=7525963&dopt=Abstract
AA1>AA2	rs1800103	0	A	G	Ile	Met	807	3	CFTR	nonsynonymous	42416218	NA	NT_007933	NM_000492	NP_000483	A	G	Ile	Met	807	3	CFTR	Congenital absence of vas deferens	www.ncbi.nlm.nih.gov/entrez/query.fcgi?cmd=Retrieve&db=PubMed&list_uids=9736778&dopt=Abstract
AA1>AA2	rs1800111	0	G	C	Leu	Phe	997	3	CFTR	nonsynonymous	42434151	NA	NT_007933	NM_000492	NP_000483	G	C	Leu	Phe	997	3	CFTR	Congenital absence of vas deferens	www.ncbi.nlm.nih.gov/entrez/query.fcgi?cmd=Retrieve&db=PubMed&list_uids=1379210&dopt=Abstract
AA1>AA2	rs1800086	0	C	G	Thr	Ser	351	2	CFTR	nonsynonymous	42363912	NA	NT_007933	NM_000492	NP_000483	C	G	Thr	Ser	351	2	CFTR	Cystic fibrosis	www.ncbi.nlm.nih.gov/entrez/query.fcgi?cmd=Retrieve&db=PubMed&list_uids=8477260&dopt=Abstract
AA1>AA2	rs1800110	0	T	C	Leu	Ser	967	2	CFTR	nonsynonymous	42427404	NA	NT_007933	NM_000492	NP_000483	T	C	Leu	Ser	967	2	CFTR	Hypertrypsinaemia, low sweat chloride	www.ncbi.nlm.nih.gov/entrez/query.fcgi?cmd=Retrieve&db=PubMed&list_uids=10970190&dopt=Abstract
AA1>AA2	rs1800112	0	T	C	Ile	Thr	1027	2	CFTR	nonsynonymous	42434240	NA	NT_007933	NM_000492	NP_000483	T	C	Ile	Thr	1027	2	CFTR	Cystic fibrosis	www.ncbi.nlm.nih.gov/entrez/query.fcgi?cmd=Retrieve&db=PubMed&list_uids=8956039&dopt=Abstract
AA1>AA2	rs4148725	0	C	T	Arg	Trp	1453	1	CFTR	nonsynonymous	42490652	NA	NT_007933	NM_000492	NP_000483	C	T	Arg	Trp	1453	1	CFTR	Cystic fibrosis	www.genet.sickkids.on.ca/cftr/
AA1>AA2	rs1800091	0	A	G	Ile	Val	506	1	CFTR	nonsynonymous	42383217	NA	NT_007933	NM_000492	NP_000483	A	G	Ile	Val	506	1	CFTR	Cystic fibrosis ?	www.ncbi.nlm.nih.gov/entrez/query.fcgi?cmd=Retrieve&db=PubMed&list_uids=1977306&dopt=Abstract
AA1>AA2	rs1800114	0	C	T	Ala	Val	1067	2	CFTR	nonsynonymous	42435271	NA	NT_007933	NM_000492	NP_000483	C	T	Ala	Val	1067	2	CFTR	Cystic fibrosis	www.ncbi.nlm.nih.gov/entrez/query.fcgi?cmd=Retrieve&db=PubMed&list_uids=7539342&dopt=Abstract
AA1>AA2	rs17879961	1	T	C	Ile	Thr	157	2	CHEK2	nonsynonymous	8511656	NA	NT_011520	NM_007194	NP_009125	T	C	Ile	Thr	157	2	CHEK2	Li-Fraumeni syndrome	www.ncbi.nlm.nih.gov/entrez/query.fcgi?cmd=Retrieve&db=PubMed&list_uids=10617473&dopt=Abstract
AA1>AA2	rs2272522	10	C	T	Leu	Phe	17	1	CHL1	nonsynonymous	301508	0.48	NT_022517	NM_006614	NP_006605	C	T	Leu	Phe	17	1	CHL1	Schizophrenia, association with	www.ncbi.nlm.nih.gov/entrez/query.fcgi?cmd=Retrieve&db=PubMed&list_uids=11986985&dopt=Abstract
AA1>AA2	rs28937877	0	A	G	Lys	Arg	174	2	CHST6	nonsynonymous	29127405	NA	NT_010498	NM_021615	NP_067628	A	G	Lys	Arg	174	2	CHST6	Macular corneal dystrophy, type 1	www.ncbi.nlm.nih.gov/entrez/query.fcgi?cmd=Retrieve&db=PubMed&list_uids=11017086&dopt=Abstract
AA1>AA2	rs28937879	0	T	G	Leu	Arg	200	2	CHST6	nonsynonymous	29127327	NA	NT_010498	NM_021615	NP_067628	T	G	Leu	Arg	200	2	CHST6	Macular corneal dystrophy, type 1	www.ncbi.nlm.nih.gov/entrez/query.fcgi?cmd=Retrieve&db=PubMed&list_uids=11818380&dopt=Abstract
AA1>AA2	rs28937878	0	C	A	Asp	Glu	203	3	CHST6	nonsynonymous	29127317	NA	NT_010498	NM_021615	NP_067628	C	A	Asp	Glu	203	3	CHST6	Macular corneal dystrophy, type 1	www.ncbi.nlm.nih.gov/entrez/query.fcgi?cmd=Retrieve&db=PubMed&list_uids=11017086&dopt=Abstract
AA1>AA2	rs28940280	0	G	A	Asp	Asn	279	1	CLN5	nonsynonymous	58554716	NA	NT_024524	NM_006493	NP_006484	G	A	Asp	Asn	279	1	CLN5	Neuronal ceroid lipofuscinosis, late infantile	www.ncbi.nlm.nih.gov/entrez/query.fcgi?cmd=Retrieve&db=PubMed&list_uids=9662406&dopt=Abstract
AA1>AA2	rs664	0	G	A	Gly	Ser	922	1	COL1A2	nonsynonymous	19288795	NA	NT_007933	NM_000089	NP_000080	G	A	Gly	Ser	922	1	COL1A2	Osteogenesis imperfecta IV	www.ncbi.nlm.nih.gov/entrez/query.fcgi?cmd=Retrieve&db=PubMed&list_uids=8094076&dopt=Abstract
AA1>AA2	rs13027659	0	G	A	Gly	Glu	999	2	COL4A4	nonsynonymous	78125263	NA	NT_005403	NM_000092	NP_000083	G	A	Gly	Glu	999	2	COL4A4	Thin basement membrane disease ?	www.ncbi.nlm.nih.gov/entrez/query.fcgi?cmd=Retrieve&db=PubMed&list_uids=12631110&dopt=Abstract
AA1>AA2	rs2272946	3	T	G	Ile	Ser	444	2	COL4A5	nonsynonymous	31130761	0.391	NT_011651	NM_000495	NP_000486	T	G	Ile	Ser	444	2	COL4A5	Alport syndrome	www.ncbi.nlm.nih.gov/entrez/query.fcgi?cmd=Retrieve&db=PubMed&list_uids=8648925&dopt=Abstract
AA1>AA2	rs1800013	0	G	A	Gly	Arg	2351	1	COL7A1	nonsynonymous	48549455	NA	NT_022517	NM_000094	NP_000085	G	A	Gly	Arg	2351	1	COL7A1	Epidermolysis bullosa dystrophica	www.ncbi.nlm.nih.gov/entrez/query.fcgi?cmd=Retrieve&db=PubMed&list_uids=8644730&dopt=Abstract
AA1>AA2	rs2229820	0	C	T	Arg	Cys	1696	1	COL7A1	nonsynonymous	48557748	0.069	NT_022517	NM_000094	NP_000085	C	T	Arg	Cys	1696	1	COL7A1	Epidermolysis bullosa dystrophica	www.ncbi.nlm.nih.gov/entrez/query.fcgi?cmd=Retrieve&db=PubMed&list_uids=12813757&dopt=Abstract
AA1>AA2	rs28936669	0	A	G	Asp	Gly	473	2	COMP	nonsynonymous	10159648	NA	NT_011295	NM_000095	NP_000086	A	G	Asp	Gly	473	2	COMP	Pseudoachondroplasia	www.ncbi.nlm.nih.gov/entrez/query.fcgi?cmd=Retrieve&db=PubMed&list_uids=9921895&dopt=Abstract
AA1>AA2	rs28936668	0	A	G	Asn	Ser	453	2	COMP	nonsynonymous	10159708	NA	NT_011295	NM_000095	NP_000086	A	G	Asn	Ser	453	2	COMP	Multiple epiphyseal dysplasia	www.ncbi.nlm.nih.gov/entrez/query.fcgi?cmd=Retrieve&db=PubMed&list_uids=9463320&dopt=Abstract
AA1>AA2	rs28936368	0	C	T	Arg	Trp	718	1	COMP	nonsynonymous	10156741	NA	NT_011295	NM_000095	NP_000086	C	T	Arg	Trp	718	1	COMP	Multiple epiphyseal dysplasia	www.ncbi.nlm.nih.gov/entrez/query.fcgi?cmd=Retrieve&db=PubMed&list_uids=12483304&dopt=Abstract
AA1>AA2	rs4680	10	G	A	Val	Met	158	1	COMT	nonsynonymous	3103421	0.479	NT_011519	NM_000754	NP_000745	G	A	Val	Met	158	1	COMT	Bipolar affective disorder, association with	www.ncbi.nlm.nih.gov/entrez/query.fcgi?cmd=Retrieve&db=PubMed&list_uids=8886163&dopt=Abstract
AA1>AA2	rs28940283	0	A	G	His	Arg	337	2	CPS1	nonsynonymous	61666034	NA	NT_005403	NM_001875	NP_001866	A	G	His	Arg	337	2	CPS1	Carbamoyl phosphate synthetase I deficiency	www.ncbi.nlm.nih.gov/entrez/query.fcgi?cmd=Retrieve&db=PubMed&list_uids=11474210&dopt=Abstract
AA1>AA2	rs17610395	2	G	A	Ala	Thr	275	1	CPT1A	nonsynonymous	13868123	0.133	NT_033903	NM_001031	NP_001027	G	A	Ala	Thr	275	1	CPT1A	Carnitine palmitoyltransferase 1 deficiency	www.ncbi.nlm.nih.gov/entrez/query.fcgi?cmd=Retrieve&db=PubMed&list_uids=14517221&dopt=Abstract
AA1>AA2	rs28936674	0	G	A	Glu	Lys	174	1	CPT2	nonsynonymous	23647785	NA	NT_032977	NM_000098	NP_000089	G	A	Glu	Lys	174	1	CPT2	Carnitine palmitoyltransferase 2 deficiency	www.ncbi.nlm.nih.gov/entrez/query.fcgi?cmd=Retrieve&db=PubMed&list_uids=8682496&dopt=Abstract
AA1>AA2	rs28936673	0	A	C	Tyr	Ser	628	2	CPT2	nonsynonymous	23651092	NA	NT_032977	NM_000098	NP_000089	A	C	Tyr	Ser	628	2	CPT2	Carnitine palmitoyltransferase 2 deficiency	www.ncbi.nlm.nih.gov/entrez/query.fcgi?cmd=Retrieve&db=PubMed&list_uids=8651281&dopt=Abstract
AA1>AA2	rs17047660	2	A	G	Lys	Glu	1590	1	CR1	nonsynonymous	1300635	0.138	NT_021877	NM_000573	NP_000564	A	G	Lys	Glu	1590	1	CR1	Knops blood group variation	www.ncbi.nlm.nih.gov/entrez/query.fcgi?cmd=Retrieve&db=PubMed&list_uids=11313284&dopt=Abstract
AA1>AA2	rs17047661	2	A	G	Arg	Gly	1601	1	CR1	nonsynonymous	1300668	0.321	NT_021877	NM_000573	NP_000564	A	G	Arg	Gly	1601	1	CR1	Knops blood group variation	www.ncbi.nlm.nih.gov/entrez/query.fcgi?cmd=Retrieve&db=PubMed&list_uids=11313284&dopt=Abstract
AA1>AA2	rs28939720	0	C	T	Thr	Met	745	2	CRB1	nonsynonymous	47887043	NA	NT_004487	NM_012076	NP_036208	C	T	Thr	Met	745	2	CRB1	Retinitis pigmentosa 12	www.ncbi.nlm.nih.gov/entrez/query.fcgi?cmd=Retrieve&db=PubMed&list_uids=10508521&dopt=Abstract
AA1>AA2	rs28937315	0	A	G	Tyr	Cys	1175	2	CREBBP	nonsynonymous	3747896	NA	NT_037887	NM_004380	NP_004371	A	G	Tyr	Cys	1175	2	CREBBP	Rubinstein-Taybi syndrome	www.ncbi.nlm.nih.gov/entrez/query.fcgi?cmd=Retrieve&db=PubMed&list_uids=12114483&dopt=Abstract
AA1>AA2	rs28931604	0	C	T	Arg	Trp	168	1	CRYGC	nonsynonymous	59202367	NA	NT_005403	NM_020989	NP_066269	C	T	Arg	Trp	168	1	CRYGC	Cataract	www.ncbi.nlm.nih.gov/entrez/query.fcgi?cmd=Retrieve&db=PubMed&list_uids=12011157&dopt=Abstract
AA1>AA2	rs1801271	0	A	G	Tyr	Cys	969	2	CSF1R	nonsynonymous	10596581	NA	NT_029289	NM_005211	NP_005202	A	G	Tyr	Cys	969	2	CSF1R	Myleoid malignancy, predisposition	www.ncbi.nlm.nih.gov/entrez/query.fcgi?cmd=Retrieve&db=PubMed&list_uids=2406720&dopt=Abstract
AA1>AA2	rs25882	6	T	C	Ile	Thr	117	2	CSF2	nonsynonymous	33826473	0.473	NT_034772	NM_000758	NP_000749	T	C	Ile	Thr	117	2	CSF2	Pulmonary alveolar proteinosis	www.ncbi.nlm.nih.gov/entrez/query.fcgi?cmd=Retrieve&db=PubMed&list_uids=10706504&dopt=Abstract
AA1>AA2	rs1801122	2	C	A	Pro	Thr	603	1	CSF2RB	nonsynonymous	16724172	0.113	NT_011520	NM_000395	NP_000386	C	A	Pro	Thr	603	1	CSF2RB	Pulmonary alveolar proteinosis	www.ncbi.nlm.nih.gov/entrez/query.fcgi?cmd=Retrieve&db=PubMed&list_uids=9410898&dopt=Abstract
AA1>AA2	rs2234933	0	G	A	Ala	Thr	92	1	CTF1	nonsynonymous	22226607	NA	NT_010393	NM_001330	NP_001321	G	A	Ala	Thr	92	1	CTF1	Cardiomyopathy, dilated	www3.interscience.wiley.com/cgi-bin/jabout/38515/MutationsInBrief2000.html
AA1>AA2	rs28937571	0	A	G	Tyr	Cys	412	2	CTSC	nonsynonymous	288953	NA	NT_008984	NM_001814	NP_001805	A	G	Tyr	Cys	412	2	CTSC	Periodontitis, juvenile	www.ncbi.nlm.nih.gov/entrez/query.fcgi?cmd=Retrieve&db=PubMed&list_uids=14974080&dopt=Abstract
AA1>AA2	rs17571	2	C	T	Ala	Val	58	2	CTSD	nonsynonymous	569835	0.078	NT_009237	NM_001909	NP_001900	C	T	Ala	Val	58	2	CTSD	Alzheimer disease, association with	www.ncbi.nlm.nih.gov/entrez/query.fcgi?cmd=Retrieve&db=PubMed&list_uids=10716266&dopt=Abstract
AA1>AA2	rs3732379	3	G	A	Val	Ile	249	1	CX3CR1	nonsynonymous	39247260	0.215	NT_022517	NM_001337	NP_001328	G	A	Val	Ile	249	1	CX3CR1	HIV infection, susceptibility to, association	www.ncbi.nlm.nih.gov/entrez/query.fcgi?cmd=Retrieve&db=PubMed&list_uids=10731151&dopt=Abstract
AA1>AA2	rs3732378	3	C	T	Thr	Met	280	2	CX3CR1	nonsynonymous	39247166	0.294	NT_022517	NM_001337	NP_001328	C	T	Thr	Met	280	2	CX3CR1	HIV infection, susceptibility to, association	www.ncbi.nlm.nih.gov/entrez/query.fcgi?cmd=Retrieve&db=PubMed&list_uids=10731151&dopt=Abstract
AA1>AA2	rs28941476	0	G	A	Gly	Arg	24	1	CYBA	nonsynonymous	275128	NA	NT_010542	NM_000101	NP_000092	G	A	Gly	Arg	24	1	CYBA	Chronic granulomatous disease	www.ncbi.nlm.nih.gov/entrez/query.fcgi?cmd=Retrieve&db=PubMed&list_uids=10759707&dopt=Abstract
AA1>AA2	rs4534	11	G	A	Arg	Gln	43	2	CYP11B1	nonsynonymous	57107101	0.336	NT_008046	NM_000497	NP_000488	G	A	Arg	Gln	43	2	CYP11B1	Adrenal hyperplasia	springerlink.metapress.com/openurl.asp?genre=journal&issn=0340-6717
AA1>AA2	rs28934586	0	G	A	Arg	His	448	2	CYP11B1	nonsynonymous	57102427	NA	NT_008046	NM_000497	NP_000488	G	A	Arg	His	448	2	CYP11B1	Steroid-11 beta-hydroxylase deficiency	www.ncbi.nlm.nih.gov/entrez/query.fcgi?cmd=Retrieve&db=PubMed&list_uids=2022736&dopt=Abstract
AA1>AA2	rs4541	11	C	T	Ala	Val	386	2	CYP11B1	nonsynonymous	57102692	0.386	NT_008046	NM_000497	NP_000488	C	T	Ala	Val	386	2	CYP11B1	Adrenal hyperplasia	springerlink.metapress.com/openurl.asp?genre=journal&issn=0340-6717
AA1>AA2	rs4539	2	A	G	Lys	Arg	173	2	CYP11B2	nonsynonymous	57142538	0.286	NT_008046	NM_000498	NP_000489	A	G	Lys	Arg	173	2	CYP11B2	Low renin hypertension, association with	www.ncbi.nlm.nih.gov/entrez/query.fcgi?cmd=Retrieve&db=PubMed&list_uids=8954040&dopt=Abstract
AA1>AA2	rs4545	11	G	A	Gly	Ser	435	1	CYP11B2	nonsynonymous	57140040	0.049	NT_008046	NM_000498	NP_000489	G	A	Gly	Ser	435	1	CYP11B2	Corticosterone methyl oxidase deficiency	www.ncbi.nlm.nih.gov/entrez/query.fcgi?cmd=Retrieve&db=PubMed&list_uids=14614232&dopt=Abstract
AA1>AA2	rs4547	2	T	C	Ile	Thr	248	2	CYP11B2	nonsynonymous	57142176	0.489	NT_008046	NM_000498	NP_000489	T	C	Ile	Thr	248	2	CYP11B2	Corticosterone methyl oxidase deficiency	www.ncbi.nlm.nih.gov/entrez/query.fcgi?cmd=Retrieve&db=PubMed&list_uids=8550772&dopt=Abstract
AA1>AA2	rs28931609	0	C	T	Arg	Trp	181	1	CYP11B2	nonsynonymous	57142515	NA	NT_008046	NM_000498	NP_000489	C	T	Arg	Trp	181	1	CYP11B2	Corticosterone methyl oxidase deficiency	www.ncbi.nlm.nih.gov/entrez/query.fcgi?cmd=Retrieve&db=PubMed&list_uids=1594605&dopt=Abstract
AA1>AA2	rs2236722	3	T	C	Trp	Arg	39	1	CYP19A1	nonsynonymous	22325552	0.027	NT_010194	NM_000103	NP_000094	T	C	Trp	Arg	39	1	CYP19A1	Breast cancer, decreased risk, association with	www.ncbi.nlm.nih.gov/entrez/query.fcgi?cmd=Retrieve&db=PubMed&list_uids=10956405&dopt=Abstract
AA1>AA2	rs1048943	3	A	G	Ile	Val	462	1	CYP1A1	nonsynonymous	45803303	0.373	NT_010194	NM_000499	NP_000490	A	G	Ile	Val	462	1	CYP1A1	Lung cancer, smoking induced, association with	www.ncbi.nlm.nih.gov/entrez/query.fcgi?cmd=Retrieve&db=PubMed&list_uids=1722803&dopt=Abstract
AA1>AA2	rs28936700	0	G	A	Gly	Glu	61	2	CYP1B1	nonsynonymous	17118283	NA	NT_022184	NM_000104	NP_000095	G	A	Gly	Glu	61	2	CYP1B1	Glaucoma, primary congenital	www.ncbi.nlm.nih.gov/entrez/query.fcgi?cmd=Retrieve&db=PubMed&list_uids=9463332&dopt=Abstract
AA1>AA2	rs10012	10	C	G	Arg	Gly	48	1	CYP1B1	nonsynonymous	17118323	0.463	NT_022184	NM_000104	NP_000095	C	G	Arg	Gly	48	1	CYP1B1	Higher catalytic activity, association with	www.ncbi.nlm.nih.gov/entrez/query.fcgi?cmd=Retrieve&db=PubMed&list_uids=10910054&dopt=Abstract
AA1>AA2	rs4986888	3	C	G	Ala	Gly	443	2	CYP1B1	nonsynonymous	17114102	0.022	NT_022184	NM_000104	NP_000095	C	G	Ala	Gly	443	2	CYP1B1	Glaucoma, primary congenital	www.ncbi.nlm.nih.gov/entrez/query.fcgi?cmd=Retrieve&db=PubMed&list_uids=11558822&dopt=Abstract
AA1>AA2	rs1056827	10	G	T	Ala	Ser	119	1	CYP1B1	nonsynonymous	17118110	0.406	NT_022184	NM_000104	NP_000095	G	T	Ala	Ser	119	1	CYP1B1	Breast or lung cancer, association with	www.ncbi.nlm.nih.gov/entrez/query.fcgi?cmd=Retrieve&db=PubMed&list_uids=10739169&dopt=Abstract
AA1>AA2	rs1800440	3	A	G	Asn	Ser	453	2	CYP1B1	nonsynonymous	17114072	0.158	NT_022184	NM_000104	NP_000095	A	G	Asn	Ser	453	2	CYP1B1	Higher catalytic activity, association with	www.ncbi.nlm.nih.gov/entrez/query.fcgi?cmd=Retrieve&db=PubMed&list_uids=10426814&dopt=Abstract
AA1>AA2	rs28936701	0	C	T	Arg	Trp	469	1	CYP1B1	nonsynonymous	17114025	NA	NT_022184	NM_000104	NP_000095	C	T	Arg	Trp	469	1	CYP1B1	Glaucoma, primary congenital	www.ncbi.nlm.nih.gov/entrez/query.fcgi?cmd=Retrieve&db=PubMed&list_uids=9463332&dopt=Abstract
AA1>AA2	rs28934605	0	G	A	Gly	Glu	125	2	CYP27B1	nonsynonymous	20303108	NA	NT_029419	NM_000785	NP_000776	G	A	Gly	Glu	125	2	CYP27B1	Pseudovitamin D-deficiency rickets	www.ncbi.nlm.nih.gov/entrez/query.fcgi?cmd=Retrieve&db=PubMed&list_uids=9486994&dopt=Abstract
AA1>AA2	rs28934604	0	G	A	Arg	His	107	2	CYP27B1	nonsynonymous	20303162	NA	NT_029419	NM_000785	NP_000776	G	A	Arg	His	107	2	CYP27B1	Pseudovitamin D-deficiency rickets	www.ncbi.nlm.nih.gov/entrez/query.fcgi?cmd=Retrieve&db=PubMed&list_uids=9486994&dopt=Abstract
AA1>AA2	rs28934606	0	G	C	Arg	Pro	335	2	CYP27B1	nonsynonymous	20301599	NA	NT_029419	NM_000785	NP_000776	G	C	Arg	Pro	335	2	CYP27B1	Pseudovitamin D-deficiency rickets	www.ncbi.nlm.nih.gov/entrez/query.fcgi?cmd=Retrieve&db=PubMed&list_uids=9486994&dopt=Abstract
AA1>AA2	rs28934607	0	C	T	Pro	Ser	382	1	CYP27B1	nonsynonymous	20301258	NA	NT_029419	NM_000785	NP_000776	C	T	Pro	Ser	382	1	CYP27B1	Pseudovitamin D-deficiency rickets	www.ncbi.nlm.nih.gov/entrez/query.fcgi?cmd=Retrieve&db=PubMed&list_uids=9486994&dopt=Abstract
AA1>AA2	rs8192789	2	C	T	Arg	Cys	257	1	CYP2A13	nonsynonymous	13865969	0.068	NT_011109	NM_000766	NP_000757	C	T	Arg	Cys	257	1	CYP2A13	Decreased catalytic efficiency, association with	www.ncbi.nlm.nih.gov/entrez/query.fcgi?cmd=Retrieve&db=PubMed&list_uids=12130698&dopt=Abstract
AA1>AA2	rs4986891	2	G	A	Arg	Gln	128	2	CYP2A6	nonsynonymous	13622847	0.01	NT_011109	NM_000762	NP_000753	G	A	Arg	Gln	128	2	CYP2A6	Reduced CYP2A6 activity, association with	www.ncbi.nlm.nih.gov/entrez/query.fcgi?cmd=Retrieve&db=PubMed&list_uids=11278503&dopt=Abstract
AA1>AA2	rs1801272	3	T	A	Leu	His	160	2	CYP2A6	nonsynonymous	13622751	0.043	NT_011109	NM_000762	NP_000753	T	A	Leu	His	160	2	CYP2A6	Impaired nicotine metabolism, association with	www.ncbi.nlm.nih.gov/entrez/query.fcgi?cmd=Retrieve&db=PubMed&list_uids=9655391&dopt=Abstract
AA1>AA2	rs28399447	0	T	C	Ser	Pro	224	1	CYP2A6	nonsynonymous	13621159	NA	NT_011109	NM_000762	NP_000753	T	C	Ser	Pro	224	1	CYP2A6	Reduced CYP2A6 activity, association with	www.ncbi.nlm.nih.gov/entrez/query.fcgi?cmd=Retrieve&db=PubMed&list_uids=12042667&dopt=Abstract
AA1>AA2	rs5031016	2	T	C	Ile	Thr	471	2	CYP2A6	nonsynonymous	13617992	0.01	NT_011109	NM_000762	NP_000753	T	C	Ile	Thr	471	2	CYP2A6	Impaired nicotine metabolism, association with	www.ncbi.nlm.nih.gov/entrez/query.fcgi?cmd=Retrieve&db=PubMed&list_uids=12445030&dopt=Abstract
AA1>AA2	rs5031017	2	G	T	Gly	Val	479	2	CYP2A6	nonsynonymous	13617968	0.107	NT_011109	NM_000762	NP_000753	G	T	Gly	Val	479	2	CYP2A6	Reduced CYP2A6 activity, association with	www.ncbi.nlm.nih.gov/entrez/query.fcgi?cmd=Retrieve&db=PubMed&list_uids=11159795&dopt=Abstract
AA1>AA2	rs17878459	2	G	C	Glu	Asp	92	3	CYP2C19	nonsynonymous	15283448	0.045	NT_030059	NM_000769	NP_000760	G	C	Glu	Asp	92	3	CYP2C19	Poor metaboliser, association with	www.ncbi.nlm.nih.gov/entrez/query.fcgi?cmd=Retrieve&db=PubMed&list_uids=9732415&dopt=Abstract
AA1>AA2	rs17884712	0	G	A	Arg	His	144	2	CYP2C19	nonsynonymous	15283772	0.012	NT_030059	NM_000769	NP_000760	G	A	Arg	His	144	2	CYP2C19	Poor metaboliser, association with	www.ncbi.nlm.nih.gov/entrez/query.fcgi?cmd=Retrieve&db=PubMed&list_uids=12464799&dopt=Abstract
AA1>AA2	rs28399507	0	G	A	Arg	His	144	2	CYP2C19	nonsynonymous	15283772	NA	NT_030059	NM_000769	NP_000760	G	A	Arg	His	144	2	CYP2C19	Poor metaboliser, association with	www.ncbi.nlm.nih.gov/entrez/query.fcgi?cmd=Retrieve&db=PubMed&list_uids=12464799&dopt=Abstract
AA1>AA2	rs6413438	0	C	T	Pro	Leu	227	2	CYP2C19	nonsynonymous	15290141	0.005	NT_030059	NM_000769	NP_000760	C	T	Pro	Leu	227	2	CYP2C19	Poor metaboliser, association with	www.ncbi.nlm.nih.gov/entrez/query.fcgi?cmd=Retrieve&db=PubMed&list_uids=12464799&dopt=Abstract
AA1>AA2	rs10509681	3	A	G	Lys	Arg	399	2	CYP2C8	nonsynonymous	15547275	0.078	NT_030059	NM_000770	NP_000761	A	G	Lys	Arg	399	2	CYP2C8	Poor paclitaxel metabolism, assoc. with	www.ncbi.nlm.nih.gov/entrez/query.fcgi?cmd=Retrieve&db=PubMed&list_uids=11767116&dopt=Abstract
AA1>AA2	rs11572080	3	G	A	Arg	Lys	139	2	CYP2C8	nonsynonymous	15575556	0.102	NT_030059	NM_000770	NP_000761	G	A	Arg	Lys	139	2	CYP2C8	Poor paclitaxel metabolism, assoc. with	www.ncbi.nlm.nih.gov/entrez/query.fcgi?cmd=Retrieve&db=PubMed&list_uids=11767116&dopt=Abstract
AA1>AA2	rs1799853	3	C	T	Arg	Cys	144	1	CYP2C9	nonsynonymous	15450573	0.07	NT_030059	NM_000771	NP_000762	C	T	Arg	Cys	144	1	CYP2C9	Poor metaboliser, association with	www.ncbi.nlm.nih.gov/entrez/query.fcgi?cmd=Retrieve&db=PubMed&list_uids=10510154&dopt=Abstract
AA1>AA2	rs28371674	0	C	T	Arg	Cys	144	1	CYP2C9	nonsynonymous	15450573	NA	NT_030059	NM_000771	NP_000762	C	T	Arg	Cys	144	1	CYP2C9	Poor metaboliser, association with	www.ncbi.nlm.nih.gov/entrez/query.fcgi?cmd=Retrieve&db=PubMed&list_uids=10510154&dopt=Abstract
AA1>AA2	rs28371686	0	C	G	Asp	Glu	360	3	CYP2C9	nonsynonymous	15489584	NA	NT_030059	NM_000771	NP_000762	C	G	Asp	Glu	360	3	CYP2C9	Poor metaboliser, association with	www.ncbi.nlm.nih.gov/entrez/query.fcgi?cmd=Retrieve&db=PubMed&list_uids=11455026&dopt=Abstract
AA1>AA2	rs1057910	3	A	C	Ile	Leu	359	1	CYP2C9	nonsynonymous	15489579	0.071	NT_030059	NM_000771	NP_000762	A	C	Ile	Leu	359	1	CYP2C9	Poor metaboliser, association with	www.ncbi.nlm.nih.gov/entrez/query.fcgi?cmd=Retrieve&db=PubMed&list_uids=8873220&dopt=Abstract
AA1>AA2	rs5030862	0	G	A	Gly	Arg	42	1	CYP2D6	nonsynonymous	21917183	NA	NT_011520	NM_000106	NP_000097	G	A	Gly	Arg	42	1	CYP2D6	Poor metaboliser, association with	www.ncbi.nlm.nih.gov/entrez/query.fcgi?cmd=Retrieve&db=PubMed&list_uids=8655150&dopt=Abstract
AA1>AA2	rs28371704	0	A	G	His	Arg	94	2	CYP2D6	nonsynonymous	21916324	NA	NT_011520	NM_000106	NP_000097	A	G	His	Arg	94	2	CYP2D6	Poor metaboliser, association with	www.ncbi.nlm.nih.gov/entrez/query.fcgi?cmd=Retrieve&db=PubMed&list_uids=10471072&dopt=Abstract
AA1>AA2	rs5030866	0	G	A	Gly	Glu	212	2	CYP2D6	nonsynonymous	21915330	NA	NT_011520	NM_000106	NP_000097	G	A	Gly	Glu	212	2	CYP2D6	Cytochrome P450 deficiency	www.ncbi.nlm.nih.gov/entrez/query.fcgi?cmd=Retrieve&db=PubMed&list_uids=7868129&dopt=Abstract
AA1>AA2	rs28371706	0	C	T	Thr	Ile	107	2	CYP2D6	nonsynonymous	21916285	NA	NT_011520	NM_000106	NP_000097	C	T	Thr	Ile	107	2	CYP2D6	Poor metaboliser, association with	www.ncbi.nlm.nih.gov/entrez/query.fcgi?cmd=Retrieve&db=PubMed&list_uids=8971426&dopt=Abstract
AA1>AA2	rs769258	3	G	A	Val	Met	11	1	CYP2D6	nonsynonymous	21917276	0.019	NT_011520	NM_000106	NP_000097	G	A	Val	Met	11	1	CYP2D6	Ultrarapid metaboliser, association with	www.ncbi.nlm.nih.gov/entrez/query.fcgi?cmd=Retrieve&db=PubMed&list_uids=14635107&dopt=Abstract
AA1>AA2	rs28371703	0	C	A	Leu	Met	91	1	CYP2D6	nonsynonymous	21916334	NA	NT_011520	NM_000106	NP_000097	C	A	Leu	Met	91	1	CYP2D6	Poor metaboliser, association with	www.ncbi.nlm.nih.gov/entrez/query.fcgi?cmd=Retrieve&db=PubMed&list_uids=10471072&dopt=Abstract
AA1>AA2	rs5758599	0	T	C	Leu	Pro	213	2	CYP2D6	nonsynonymous	21915327	NA	NT_011520	NM_000106	NP_000097	T	C	Leu	Pro	213	2	CYP2D6	Poor metaboliser, association with	www.ncbi.nlm.nih.gov/entrez/query.fcgi?cmd=Retrieve&db=PubMed&list_uids=10471072&dopt=Abstract
AA1>AA2	rs5030867	0	A	C	His	Pro	324	2	CYP2D6	nonsynonymous	21914371	NA	NT_011520	NM_000106	NP_000097	A	C	His	Pro	324	2	CYP2D6	Poor metaboliser, association with	www.ncbi.nlm.nih.gov/entrez/query.fcgi?cmd=Retrieve&db=PubMed&list_uids=9241659&dopt=Abstract
AA1>AA2	rs1065852	0	C	T	Pro	Ser	34	1	CYP2D6	nonsynonymous	21917207	NA	NT_011520	NM_000106	NP_000097	C	T	Pro	Ser	34	1	CYP2D6	Poor metaboliser, association with	www.ncbi.nlm.nih.gov/entrez/query.fcgi?cmd=Retrieve&db=PubMed&list_uids=2211621&dopt=Abstract
AA1>AA2	rs4986907	19	G	A	Arg	Gln	162	2	CYP3A4	nonsynonymous	24601703	0.012	NT_007933	NM_017460	NP_059488	G	A	Arg	Gln	162	2	CYP3A4	CYP3A4 variant	www.ncbi.nlm.nih.gov/entrez/query.fcgi?cmd=Retrieve&db=PubMed&list_uids=11714865&dopt=Abstract
AA1>AA2	rs28371759	0	T	C	Leu	Pro	293	2	CYP3A4	nonsynonymous	24595902	NA	NT_007933	NM_017460	NP_059488	T	C	Leu	Pro	293	2	CYP3A4	Higher activity, association with	www.ncbi.nlm.nih.gov/entrez/query.fcgi?cmd=Retrieve&db=PubMed&list_uids=11714865&dopt=Abstract
AA1>AA2	rs4987161	0	T	C	Phe	Ser	189	2	CYP3A4	nonsynonymous	24600357	0.005	NT_007933	NM_017460	NP_059488	T	C	Phe	Ser	189	2	CYP3A4	Lower activity, association with	www.ncbi.nlm.nih.gov/entrez/query.fcgi?cmd=Retrieve&db=PubMed&list_uids=11714865&dopt=Abstract
AA1>AA2	rs4986913	0	C	T	Pro	Ser	467	1	CYP3A4	nonsynonymous	24592735	0.005	NT_007933	NM_017460	NP_059488	C	T	Pro	Ser	467	1	CYP3A4	CYP3A4 variant	www.ncbi.nlm.nih.gov/entrez/query.fcgi?cmd=Retrieve&db=PubMed&list_uids=11714865&dopt=Abstract
AA1>AA2	rs28371760	0	T	C	Met	Thr	445	2	CYP3A4	nonsynonymous	24592774	0.012	NT_007933	NM_017460	NP_059488	T	C	Met	Thr	445	2	CYP3A4	CYP3A4 variant	www.ncbi.nlm.nih.gov/entrez/query.fcgi?cmd=Retrieve&db=PubMed&list_uids=11714865&dopt=Abstract
AA1>AA2	rs2738047	3	G	A	Val	Ile	38	1	DEFB1	nonsynonymous	6715708	0.085	NT_023736	NM_005218	NP_005209	G	A	Val	Ile	38	1	DEFB1	Chronic obstructive pulmonary disease, association	www.ncbi.nlm.nih.gov/entrez/query.fcgi?cmd=Retrieve&db=PubMed&list_uids=11829455&dopt=Abstract
AA1>AA2	rs28939698	0	G	T	Trp	Cys	248	3	DHCR7	nonsynonymous	1372761	NA	NT_033927	NM_001360	NP_001351	G	T	Trp	Cys	248	3	DHCR7	Smith-Lemli-Opitz syndrome	www.ncbi.nlm.nih.gov/entrez/query.fcgi?cmd=Retrieve&db=PubMed&list_uids=9683613&dopt=Abstract
AA1>AA2	rs225014	14	A	G	Thr	Ala	92	1	DIO2	nonsynonymous	61669333	0.566	NT_026437	NM_000793	NP_000784	A	G	Thr	Ala	92	1	DIO2	Insulin resistance, association with	www.ncbi.nlm.nih.gov/entrez/query.fcgi?cmd=Retrieve&db=PubMed&list_uids=11872697&dopt=Abstract
AA1>AA2	rs28936072	0	T	C	Ile	Thr	38	2	DKC1	nonsynonymous	4814221	NA	NT_011726	NM_001363	NP_001354	T	C	Ile	Thr	38	2	DKC1	Hoyeraal-Hreidarsson syndrome	www.ncbi.nlm.nih.gov/entrez/query.fcgi?cmd=Retrieve&db=PubMed&list_uids=12437656&dopt=Abstract
AA1>AA2	rs28362798	2	C	T	Thr	Ile	117	2	DO	nonsynonymous	7752856	0.083	NT_009714	NM_021071	NP_066549	C	T	Thr	Ile	117	2	DO	Dombrock blood group variation	www.ncbi.nlm.nih.gov/entrez/query.fcgi?cmd=Retrieve&db=PubMed&list_uids=12130524&dopt=Abstract
AA1>AA2	rs28362797	3	G	T	Gly	Val	108	2	DO	nonsynonymous	7752883	0.105	NT_009714	NM_021071	NP_066549	G	T	Gly	Val	108	2	DO	Dombrock blood group variation	www.ncbi.nlm.nih.gov/entrez/query.fcgi?cmd=Retrieve&db=PubMed&list_uids=12130524&dopt=Abstract
AA1>AA2	rs3088190	2	C	G	Leu	Val	300	1	DO	nonsynonymous	7741326	0.21	NT_009714	NM_021071	NP_066549	C	G	Leu	Val	300	1	DO	Dombrock blood group variation	www.ncbi.nlm.nih.gov/entrez/query.fcgi?cmd=Retrieve&db=PubMed&list_uids=11896313&dopt=Abstract
AA1>AA2	rs1801158	2	G	A	Ser	Asn	534	2	DPYD	nonsynonymous	67953340	0.095	NT_032977	NM_000110	NP_000101	G	A	Ser	Asn	534	2	DPYD	5-fluorouracil toxicity ?	www3.interscience.wiley.com/cgi-bin/jabout/38515/MutationsInBrief2003.html
AA1>AA2	rs1801267	0	G	A	Arg	His	886	2	DPYD	nonsynonymous	67536073	NA	NT_032977	NM_000110	NP_000101	G	A	Arg	His	886	2	DPYD	Dihydropyrimidine dehydrogenase def., partial?	www.ncbi.nlm.nih.gov/entrez/query.fcgi?cmd=Retrieve&db=PubMed&list_uids=9439663&dopt=Abstract
AA1>AA2	rs1801268	0	G	T	Val	Phe	995	1	DPYD	nonsynonymous	67516546	NA	NT_032977	NM_000110	NP_000101	G	T	Val	Phe	995	1	DPYD	Dihydropyrimidine dehydrogenase deficiency	www.ncbi.nlm.nih.gov/entrez/query.fcgi?cmd=Retrieve&db=PubMed&list_uids=10071185&dopt=Abstract
AA1>AA2	rs1801266	0	C	T	Arg	Trp	235	1	DPYD	nonsynonymous	68129251	NA	NT_032977	NM_000110	NP_000101	C	T	Arg	Trp	235	1	DPYD	Dihydropyrimidine dehydrogenase deficiency	www.ncbi.nlm.nih.gov/entrez/query.fcgi?cmd=Retrieve&db=PubMed&list_uids=9439663&dopt=Abstract
AA1>AA2	rs2297595	2	A	G	Met	Val	166	1	DPYD	nonsynonymous	68137010	0.061	NT_032977	NM_000110	NP_000101	A	G	Met	Val	166	1	DPYD	Dihydropyrimidine dehydrogenase deficiency	www.ncbi.nlm.nih.gov/entrez/query.fcgi?cmd=Retrieve&db=PubMed&list_uids=11156223&dopt=Abstract
AA1>AA2	rs1801159	11	A	G	Ile	Val	543	1	DPYD	nonsynonymous	67953314	0.323	NT_032977	NM_000110	NP_000101	A	G	Ile	Val	543	1	DPYD	5-fluorouracil toxicity ?	www3.interscience.wiley.com/cgi-bin/jabout/38515/MutationsInBrief2003.html
AA1>AA2	rs1801028	3	C	G	Ser	Cys	311	2	DRD2	nonsynonymous	16845900	0.053	NT_033899	NM_000795	NP_000786	C	G	Ser	Cys	311	2	DRD2	Schizophrenia, association with	www.ncbi.nlm.nih.gov/entrez/query.fcgi?cmd=Retrieve&db=PubMed&list_uids=7907680&dopt=Abstract
AA1>AA2	rs1800443	3	T	G	Val	Gly	194	2	DRD4	nonsynonymous	579830	0.042	NT_035113	NM_000797	NP_000788	T	G	Val	Gly	194	2	DRD4	Reduced sensitivity to clozapine, assoc. with	www.ncbi.nlm.nih.gov/entrez/query.fcgi?cmd=Retrieve&db=PubMed&list_uids=8741875&dopt=Abstract
AA1>AA2	rs28937581	0	G	T	Trp	Cys	999	3	DYSF	nonsynonymous	50613367	NA	NT_022184	NM_003494	NP_003485	G	T	Trp	Cys	999	3	DYSF	Miyoshi myopathy	www.ncbi.nlm.nih.gov/entrez/query.fcgi?cmd=Retrieve&db=PubMed&list_uids=NO ID&dopt=Abstract
AA1>AA2	rs28935174	0	G	A	Arg	His	147	2	EBP	nonsynonymous	11237411	NA	NT_079573	NM_006579	NP_006570	G	A	Arg	His	147	2	EBP	Chondrodysplasia punctata, X-linked	www.ncbi.nlm.nih.gov/entrez/query.fcgi?cmd=Retrieve&db=PubMed&list_uids=10391219&dopt=Abstract
AA1>AA2	rs11479	2	C	T	Ser	Leu	471	2	ECGF1	nonsynonymous	184299	0.095	NT_011526	NM_001953	NP_001944	C	T	Ser	Leu	471	2	ECGF1	Mitochondrial neurogastrointestinal encephalopathy	www.ncbi.nlm.nih.gov/entrez/query.fcgi?cmd=Retrieve&db=PubMed&list_uids=10852545&dopt=Abstract
AA1>AA2	rs5370	10	G	T	Lys	Asn	198	3	EDN1	nonsynonymous	3154513	0.346	NT_007592	NM_001955	NP_001946	G	T	Lys	Asn	198	3	EDN1	Higher blood pressure in overweight people, assoc.	www.ncbi.nlm.nih.gov/entrez/query.fcgi?cmd=Retrieve&db=PubMed&list_uids=10334806&dopt=Abstract
AA1>AA2	rs11570255	0	G	A	Ala	Thr	17	1	EDN3	nonsynonymous	22928812	0.014	NT_011362	NM_000114	NP_000105	G	A	Ala	Thr	17	1	EDN3	Hirschsprung disease	www.ncbi.nlm.nih.gov/entrez/query.fcgi?cmd=Retrieve&db=PubMed&list_uids=9587491&dopt=Abstract
AA1>AA2	rs11570351	0	G	A	Ala	Thr	224	1	EDN3	nonsynonymous	22952363	0.012	NT_011362	NM_000114	NP_000105	G	A	Ala	Thr	224	1	EDN3	Hirschsprung disease	www.ncbi.nlm.nih.gov/entrez/query.fcgi?cmd=Retrieve&db=PubMed&list_uids=9587491&dopt=Abstract
AA1>AA2	rs5352	3	G	A	Ser	Asn	305	2	EDNRB	nonsynonymous	59455231	0.008	NT_024524	NM_000115	NP_000106	G	A	Ser	Asn	305	2	EDNRB	Hirschsprung disease	www.ncbi.nlm.nih.gov/entrez/query.fcgi?cmd=Retrieve&db=PubMed&list_uids=8852659&dopt=Abstract
AA1>AA2	rs1801710	2	G	A	Gly	Ser	57	1	EDNRB	nonsynonymous	59472541	0.012	NT_024524	NM_000115	NP_000106	G	A	Gly	Ser	57	1	EDNRB	Hirschsprung disease	www.ncbi.nlm.nih.gov/entrez/query.fcgi?cmd=Retrieve&db=PubMed&list_uids=8852660&dopt=Abstract
AA1>AA2	rs28937596	0	T	C	Trp	Arg	628	1	EIF2B5	nonsynonymous	90357049	NA	NT_005612	NM_003907	NP_003898	T	C	Trp	Arg	628	1	EIF2B5	Leukoencephalopathy with vanishing white matter	www.ncbi.nlm.nih.gov/entrez/query.fcgi?cmd=Retrieve&db=PubMed&list_uids=11704758&dopt=Abstract
AA1>AA2	rs4792311	2	C	T	Ser	Leu	217	2	ELAC2	nonsynonymous	12512358	NA	NT_010718	NM_018127	NP_060597	C	T	Ser	Leu	217	2	ELAC2	Prostate cancer, association with	www.ncbi.nlm.nih.gov/entrez/query.fcgi?cmd=Retrieve&db=PubMed&list_uids=10986046&dopt=Abstract
AA1>AA2	rs1044498	11	A	C	Lys	Gln	121	1	ENPP1	nonsynonymous	36276797	0.466	NT_025741	NM_006208	NP_006199	A	C	Lys	Gln	121	1	ENPP1	Insulin resistance, association with	www.ncbi.nlm.nih.gov/entrez/query.fcgi?cmd=Retrieve&db=PubMed&list_uids=10480624&dopt=Abstract
AA1>AA2	rs28933988	0	G	A	Ala	Thr	142	1	EPB42	nonsynonymous	14297946	NA	NT_010194	NM_000119	NP_000110	G	A	Ala	Thr	142	1	EPB42	Spherocytosis	www.ncbi.nlm.nih.gov/entrez/query.fcgi?cmd=Retrieve&db=PubMed&list_uids=1558976&dopt=Abstract
AA1>AA2	rs2234922	2	A	G	His	Arg	139	2	EPHX1	nonsynonymous	2228560	0.324	NT_004559	NM_000120	NP_000111	A	G	His	Arg	139	2	EPHX1	Preeclampsia, association with ?	www.ncbi.nlm.nih.gov/entrez/query.fcgi?cmd=Retrieve&db=PubMed&list_uids=12173035&dopt=Abstract
AA1>AA2	rs1051740	7	T	C	Tyr	His	113	1	EPHX1	nonsynonymous	2221787	0.453	NT_004559	NM_000120	NP_000111	T	C	Tyr	His	113	1	EPHX1	Epoxide hydrolase deficiency, association with	www.ncbi.nlm.nih.gov/entrez/query.fcgi?cmd=Retrieve&db=PubMed&list_uids=7516776&dopt=Abstract
AA1>AA2	rs3738046	0	G	C	Arg	Thr	43	2	EPHX1	nonsynonymous	2218712	NA	NT_004559	NM_000120	NP_000111	G	C	Arg	Thr	43	2	EPHX1	Increased EPHX1 activity, association with	www.ncbi.nlm.nih.gov/entrez/query.fcgi?cmd=Retrieve&db=PubMed&list_uids=12637245&dopt=Abstract
AA1>AA2	rs17057255	2	C	T	Arg	Cys	103	1	EPHX2	nonsynonymous	5735526	0.058	NT_023666	NM_001979	NP_001970	C	T	Arg	Cys	103	1	EPHX2	Decreased enzyme activity, association with	www.ncbi.nlm.nih.gov/entrez/query.fcgi?cmd=Retrieve&db=PubMed&list_uids=12869654&dopt=Abstract
AA1>AA2	rs751141	14	G	A	Arg	Gln	287	2	EPHX2	nonsynonymous	5748150	0.222	NT_023666	NM_001979	NP_001970	G	A	Arg	Gln	287	2	EPHX2	Decreased enzyme activity, association with	www.ncbi.nlm.nih.gov/entrez/query.fcgi?cmd=Retrieve&db=PubMed&list_uids=12869654&dopt=Abstract
AA1>AA2	rs13181	10	A	C	Lys	Gln	751	1	ERCC2	nonsynonymous	18123137	0.406	NT_011109	NM_000400	NP_000391	A	C	Lys	Gln	751	1	ERCC2	Improved DNA repair, association with	www.ncbi.nlm.nih.gov/entrez/query.fcgi?cmd=Retrieve&db=PubMed&list_uids=10753184&dopt=Abstract
AA1>AA2	rs4253208	3	C	G	Pro	Arg	1095	2	ERCC6	nonsynonymous	1483186	0.022	NT_017696	NM_000124	NP_000115	C	G	Pro	Arg	1095	2	ERCC6	Cockayne syndrome	www.ncbi.nlm.nih.gov/entrez/query.fcgi?cmd=Retrieve&db=PubMed&list_uids=9443879&dopt=Abstract
AA1>AA2	rs2228527	7	A	G	Arg	Gly	1213	1	ERCC6	nonsynonymous	1482833	0.245	NT_017696	NM_000124	NP_000115	A	G	Arg	Gly	1213	1	ERCC6	Cockayne syndrome	www.ncbi.nlm.nih.gov/entrez/query.fcgi?cmd=Retrieve&db=PubMed&list_uids=9443879&dopt=Abstract
AA1>AA2	rs1801591	7	C	T	Thr	Ile	171	2	ETFA	nonsynonymous	47369082	0.088	NT_010194	NM_000126	NP_000117	C	T	Thr	Ile	171	2	ETFA	Glutaricacidaemia 2	www.ncbi.nlm.nih.gov/entrez/query.fcgi?cmd=Retrieve&db=PubMed&list_uids=1430199&dopt=Abstract
AA1>AA2	rs4150001	3	G	A	Gly	Glu	759	2	EXO1	nonsynonymous	6806469	0.014	NT_004836	NM_003686	NP_003677	G	A	Gly	Glu	759	2	EXO1	Colorectal cancer, non-polyposis	www.ncbi.nlm.nih.gov/entrez/query.fcgi?cmd=Retrieve&db=PubMed&list_uids=11375940&dopt=Abstract
AA1>AA2	rs12122770	0	A	G	Ser	Gly	610	1	EXO1	nonsynonymous	6800153	NA	NT_004836	NM_003686	NP_003677	A	G	Ser	Gly	610	1	EXO1	Colorectal cancer, non-polyposis	www.ncbi.nlm.nih.gov/entrez/query.fcgi?cmd=Retrieve&db=PubMed&list_uids=11375940&dopt=Abstract
AA1>AA2	rs324420	14	C	A	Pro	Thr	129	1	FAAH	nonsynonymous	16842679	0.425	NT_032977	NM_001441	NP_001432	C	A	Pro	Thr	129	1	FAAH	Drug/alcohol abuse, association with	www.ncbi.nlm.nih.gov/entrez/query.fcgi?cmd=Retrieve&db=PubMed&list_uids=12060782&dopt=Abstract
AA1>AA2	rs11555096	0	C	T	Arg	Trp	341	1	FAH	nonsynonymous	51262846	NA	NT_010194	NM_000137	NP_000128	C	T	Arg	Trp	341	1	FAH	Tyrosinaemia 1	www.ncbi.nlm.nih.gov/entrez/query.fcgi?cmd=Retrieve&db=PubMed&list_uids=7977370&dopt=Abstract
AA1>AA2	rs17233141	2	C	G	Ser	Arg	858	3	FANCA	nonsynonymous	1394193	0.044	NT_010542	NM_000135	NP_000126	C	G	Ser	Arg	858	3	FANCA	Fanconi anaemia A	www.ncbi.nlm.nih.gov/entrez/query.fcgi?cmd=Retrieve&db=PubMed&list_uids=10094191&dopt=Abstract
AA1>AA2	rs17227403	3	C	G	His	Asp	1417	1	FANCA	nonsynonymous	1365918	0.018	NT_010542	NM_000135	NP_000126	C	G	His	Asp	1417	1	FANCA	Fanconi anaemia A ?	www.ncbi.nlm.nih.gov/entrez/query.fcgi?cmd=Retrieve&db=PubMed&list_uids=9371798&dopt=Abstract
AA1>AA2	rs17225943	3	A	G	Asp	Gly	252	2	FANCA	nonsynonymous	1430321	0.037	NT_010542	NM_000135	NP_000126	A	G	Asp	Gly	252	2	FANCA	Fanconi anaemia A	www.rockefeller.edu/fanconi/mutate/
AA1>AA2	rs17227354	3	G	A	Val	Ile	1287	1	FANCA	nonsynonymous	1367094	0.048	NT_010542	NM_000135	NP_000126	G	A	Val	Ile	1287	1	FANCA	Fanconi anaemia A	www.rockefeller.edu/fanconi/mutate/
AA1>AA2	rs17233497	3	C	T	Ser	Phe	1088	2	FANCA	nonsynonymous	1375769	0.05	NT_010542	NM_000135	NP_000126	C	T	Ser	Phe	1088	2	FANCA	Fanconi anaemia A ?	www.ncbi.nlm.nih.gov/entrez/query.fcgi?cmd=Retrieve&db=PubMed&list_uids=10094191&dopt=Abstract
AA1>AA2	rs17232246	3	C	T	Ala	Val	181	2	FANCA	nonsynonymous	1435373	0.054	NT_010542	NM_000135	NP_000126	C	T	Ala	Val	181	2	FANCA	Fanconi anaemia A	www.rockefeller.edu/fanconi/mutate/
AA1>AA2	rs1800365	0	A	T	Asp	Val	195	2	FANCC	nonsynonymous	5233512	NA	NT_008470	NM_000136	NP_000127	A	T	Asp	Val	195	2	FANCC	Fanconi anaemia ?	www.ncbi.nlm.nih.gov/entrez/query.fcgi?cmd=Retrieve&db=PubMed&list_uids=8128956&dopt=Abstract
AA1>AA2	rs2237857	3	C	T	Thr	Ile	297	2	FANCG	nonsynonymous	35066755	0.406	NT_008413	NM_004629	NP_004620	C	T	Thr	Ile	297	2	FANCG	Fanconi anaemia	www.ncbi.nlm.nih.gov/entrez/query.fcgi?cmd=Retrieve&db=PubMed&list_uids=11438206&dopt=Abstract
AA1>AA2	rs17884053	3	C	T	Thr	Ile	297	2	FANCG	nonsynonymous	35066755	NA	NT_008413	NM_004629	NP_004620	C	T	Thr	Ile	297	2	FANCG	Fanconi anaemia	www.ncbi.nlm.nih.gov/entrez/query.fcgi?cmd=Retrieve&db=PubMed&list_uids=11438206&dopt=Abstract
AA1>AA2	rs2237857	3	C	T	Thr	Ile	297	2	FANCG	nonsynonymous	35066755	0.488	NT_008413	NM_004629	NP_004620	C	T	Thr	Ile	297	2	FANCG	Fanconi anaemia	www.ncbi.nlm.nih.gov/entrez/query.fcgi?cmd=Retrieve&db=PubMed&list_uids=11438206&dopt=Abstract
AA1>AA2	rs140592	0	T	C	Cys	Arg	996	1	FBN1	nonsynonymous	19572701	NA	NT_010194	NM_000138	NP_000129	T	C	Cys	Arg	996	1	FBN1	Marfan syndrome	www.ncbi.nlm.nih.gov/entrez/query.fcgi?cmd=Retrieve&db=PubMed&list_uids=9399842&dopt=Abstract
AA1>AA2	rs140593	0	G	A	Gly	Arg	1013	1	FBN1	nonsynonymous	19572650	NA	NT_010194	NM_000138	NP_000129	G	A	Gly	Arg	1013	1	FBN1	Marfan syndrome	www.ncbi.nlm.nih.gov/entrez/query.fcgi?cmd=Retrieve&db=PubMed&list_uids=7611299&dopt=Abstract
AA1>AA2	rs363815	0	T	C	Cys	Arg	2111	1	FBN1	nonsynonymous	19520124	NA	NT_010194	NM_000138	NP_000129	T	C	Cys	Arg	2111	1	FBN1	Marfan syndrome	www.ncbi.nlm.nih.gov/entrez/query.fcgi?cmd=Retrieve&db=PubMed&list_uids=11826022&dopt=Abstract
AA1>AA2	rs25403	2	C	T	Arg	Cys	62	1	FBN1	nonsynonymous	19695827	0.028	NT_010194	NM_000138	NP_000129	C	T	Arg	Cys	62	1	FBN1	Marfan syndrome	www.ncbi.nlm.nih.gov/entrez/query.fcgi?cmd=Retrieve&db=PubMed&list_uids=11826022&dopt=Abstract
AA1>AA2	rs25457	0	A	G	Glu	Gly	616	2	FBN1	nonsynonymous	19587892	NA	NT_010194	NM_000138	NP_000129	A	G	Glu	Gly	616	2	FBN1	Marfan syndrome	www.ncbi.nlm.nih.gov/entrez/query.fcgi?cmd=Retrieve&db=PubMed&list_uids=10464652&dopt=Abstract
AA1>AA2	rs140597	0	A	G	Asp	Gly	1113	2	FBN1	nonsynonymous	19570191	NA	NT_010194	NM_000138	NP_000129	A	G	Asp	Gly	1113	2	FBN1	Marfan syndrome	www.ncbi.nlm.nih.gov/entrez/query.fcgi?cmd=Retrieve&db=PubMed&list_uids=10464652&dopt=Abstract
AA1>AA2	rs140626	0	G	A	Val	Ile	1667	1	FBN1	nonsynonymous	19546719	NA	NT_010194	NM_000138	NP_000129	G	A	Val	Ile	1667	1	FBN1	Marfan syndrome	www.ncbi.nlm.nih.gov/entrez/query.fcgi?cmd=Retrieve&db=PubMed&list_uids=10464652&dopt=Abstract
AA1>AA2	rs140627	0	G	T	Cys	Phe	1672	2	FBN1	nonsynonymous	19546703	NA	NT_010194	NM_000138	NP_000129	G	T	Cys	Phe	1672	2	FBN1	Marfan syndrome	www.ncbi.nlm.nih.gov/entrez/query.fcgi?cmd=Retrieve&db=PubMed&list_uids=10486319&dopt=Abstract
AA1>AA2	rs363805	0	G	T	Cys	Phe	2053	2	FBN1	nonsynonymous	19524480	NA	NT_010194	NM_000138	NP_000129	G	T	Cys	Phe	2053	2	FBN1	Marfan syndrome	www.ncbi.nlm.nih.gov/entrez/query.fcgi?cmd=Retrieve&db=PubMed&list_uids=10486319&dopt=Abstract
AA1>AA2	rs140586	0	T	C	Ser	Pro	1077	1	FBN1	nonsynonymous	19570975	NA	NT_010194	NM_000138	NP_000129	T	C	Ser	Pro	1077	1	FBN1	Marfan syndrome	www.ncbi.nlm.nih.gov/entrez/query.fcgi?cmd=Retrieve&db=PubMed&list_uids=10464652&dopt=Abstract
AA1>AA2	rs140647	0	A	G	Asn	Ser	1282	2	FBN1	nonsynonymous	19564528	NA	NT_010194	NM_000138	NP_000129	A	G	Asn	Ser	1282	2	FBN1	Marfan syndrome	www.ncbi.nlm.nih.gov/entrez/query.fcgi?cmd=Retrieve&db=PubMed&list_uids=10464652&dopt=Abstract
AA1>AA2	rs140638	0	A	G	Asn	Ser	1341	2	FBN1	nonsynonymous	19557347	NA	NT_010194	NM_000138	NP_000129	A	G	Asn	Ser	1341	2	FBN1	Marfan syndrome	www.ncbi.nlm.nih.gov/entrez/query.fcgi?cmd=Retrieve&db=PubMed&list_uids=10464652&dopt=Abstract
AA1>AA2	rs363803	0	T	C	Ile	Thr	2023	2	FBN1	nonsynonymous	19524570	NA	NT_010194	NM_000138	NP_000129	T	C	Ile	Thr	2023	2	FBN1	Marfan syndrome	www.ncbi.nlm.nih.gov/entrez/query.fcgi?cmd=Retrieve&db=PubMed&list_uids=10464652&dopt=Abstract
AA1>AA2	rs140599	0	G	A	Cys	Tyr	1153	2	FBN1	nonsynonymous	19570071	NA	NT_010194	NM_000138	NP_000129	G	A	Cys	Tyr	1153	2	FBN1	Marfan syndrome	www.ncbi.nlm.nih.gov/entrez/query.fcgi?cmd=Retrieve&db=PubMed&list_uids=8863159&dopt=Abstract
AA1>AA2	rs3848519	3	G	T	Gly	Cys	55	1	FECH	nonsynonymous	3038200	0.028	NT_025028	NM_000140	NP_000131	G	T	Gly	Cys	55	1	FECH	Protoporphyria, erythropoietic	www.ncbi.nlm.nih.gov/entrez/query.fcgi?cmd=Retrieve&db=PubMed&list_uids=1755842&dopt=Abstract
AA1>AA2	rs28935497	0	G	A	Arg	Gln	610	2	FGD1	nonsynonymous	2036752	NA	NT_011630	NM_004463	NP_004454	G	A	Arg	Gln	610	2	FGD1	Aarskog-Scott syndrome	www.ncbi.nlm.nih.gov/entrez/query.fcgi?cmd=Retrieve&db=PubMed&list_uids=10930571&dopt=Abstract
AA1>AA2	rs28935498	0	C	T	Pro	Leu	312	2	FGD1	nonsynonymous	2050701	NA	NT_011630	NM_004463	NP_004454	C	T	Pro	Leu	312	2	FGD1	Mental retardation, X-linked	www.ncbi.nlm.nih.gov/entrez/query.fcgi?cmd=Retrieve&db=PubMed&list_uids=11940089&dopt=Abstract
AA1>AA2	rs28937882	0	C	T	Arg	Trp	179	1	FGF23	nonsynonymous	4333991	NA	NT_009759	NM_020638	NP_065689	C	T	Arg	Trp	179	1	FGF23	Rickets, hypophosphataemic, autosomal dominant	www.ncbi.nlm.nih.gov/entrez/query.fcgi?cmd=Retrieve&db=PubMed&list_uids=11062477&dopt=Abstract
AA1>AA2	rs4647924	0	C	G	Pro	Arg	250	2	FGFR3	nonsynonymous	309223	NA	NT_006081	NM_000142	NP_000133	C	G	Pro	Arg	250	2	FGFR3	Craniosynostosis	www.ncbi.nlm.nih.gov/entrez/query.fcgi?cmd=Retrieve&db=PubMed&list_uids=8841188&dopt=Abstract
AA1>AA2	rs28931614	0	G	A	Gly	Arg	380	1	FGFR3	nonsynonymous	311771	NA	NT_006081	NM_000142	NP_000133	G	A	Gly	Arg	380	1	FGFR3	Achondroplasia	www.ncbi.nlm.nih.gov/entrez/query.fcgi?cmd=Retrieve&db=PubMed&list_uids=7913883&dopt=Abstract
AA1>AA2	rs28928868	0	G	T	Lys	Asn	650	3	FGFR3	nonsynonymous	313543	NA	NT_006081	NM_000142	NP_000133	G	T	Lys	Asn	650	3	FGFR3	Hypochondroplasia	www.ncbi.nlm.nih.gov/entrez/query.fcgi?cmd=Retrieve&db=PubMed&list_uids=11055896&dopt=Abstract
AA1>AA2	rs28931615	0	C	A	Ala	Glu	391	2	FGFR3	nonsynonymous	311805	NA	NT_006081	NM_000142	NP_000133	C	A	Ala	Glu	391	2	FGFR3	Crouzon syndrome	www.ncbi.nlm.nih.gov/entrez/query.fcgi?cmd=Retrieve&db=PubMed&list_uids=7493034&dopt=Abstract
AA1>AA2	rs3135893	0	C	G	Asn	Lys	540	3	FGFR3	nonsynonymous	312290	NA	NT_006081	NM_000142	NP_000133	C	G	Asn	Lys	540	3	FGFR3	Hypochondroplasia	www.ncbi.nlm.nih.gov/entrez/query.fcgi?cmd=Retrieve&db=PubMed&list_uids=8589686&dopt=Abstract
AA1>AA2	rs351855	2	G	A	Gly	Arg	388	1	FGFR4	nonsynonymous	21329829	0.264	NT_023133	NM_002011	NP_002002	G	A	Gly	Arg	388	1	FGFR4	Cancer, accelerated progression, association with	www.ncbi.nlm.nih.gov/entrez/query.fcgi?cmd=Retrieve&db=PubMed&list_uids=11830541&dopt=Abstract
AA1>AA2	rs28935471	0	A	C	Asp	Ala	1159	2	FLNA	nonsynonymous	4409161	NA	NT_011726	NM_001456	NP_001447	A	C	Asp	Ala	1159	2	FLNA	Frontometaphyseal dysplasia	www.ncbi.nlm.nih.gov/entrez/query.fcgi?cmd=Retrieve&db=PubMed&list_uids=12612583&dopt=Abstract
AA1>AA2	rs28935473	0	C	T	Ser	Leu	1199	2	FLNA	nonsynonymous	4409041	NA	NT_011726	NM_001456	NP_001447	C	T	Ser	Leu	1199	2	FLNA	Melnick-Needles syndrome	www.ncbi.nlm.nih.gov/entrez/query.fcgi?cmd=Retrieve&db=PubMed&list_uids=12612583&dopt=Abstract
AA1>AA2	rs28935470	0	G	A	Glu	Lys	254	1	FLNA	nonsynonymous	4416347	NA	NT_011726	NM_001456	NP_001447	G	A	Glu	Lys	254	1	FLNA	Otopalatodigital syndrome 2	www.ncbi.nlm.nih.gov/entrez/query.fcgi?cmd=Retrieve&db=PubMed&list_uids=12612583&dopt=Abstract
AA1>AA2	rs28935472	0	G	A	Ala	Thr	1188	1	FLNA	nonsynonymous	4409075	NA	NT_011726	NM_001456	NP_001447	G	A	Ala	Thr	1188	1	FLNA	Melnick-Needles syndrome	www.ncbi.nlm.nih.gov/entrez/query.fcgi?cmd=Retrieve&db=PubMed&list_uids=12612583&dopt=Abstract
AA1>AA2	rs28935169	0	A	T	Glu	Val	82	2	FLNA	nonsynonymous	4419843	NA	NT_011726	NM_001456	NP_001447	A	T	Glu	Val	82	2	FLNA	Heterotopia, periventricular	www.ncbi.nlm.nih.gov/entrez/query.fcgi?cmd=Retrieve&db=PubMed&list_uids=11914408&dopt=Abstract
AA1>AA2	rs28360418	2	T	C	Ile	Thr	303	2	FMO1	nonsynonymous	21741552	0.022	NT_004487	NM_002021	NP_002012	T	C	Ile	Thr	303	2	FMO1	FMO1 variant	www.ncbi.nlm.nih.gov/entrez/query.fcgi?cmd=Retrieve&db=PubMed&list_uids=12527699&dopt=Abstract
AA1>AA2	rs16864314	3	A	G	Ile	Val	303	1	FMO1	nonsynonymous	21741551	0.086	NT_004487	NM_002021	NP_002012	A	G	Ile	Val	303	1	FMO1	FMO1 variant	www.ncbi.nlm.nih.gov/entrez/query.fcgi?cmd=Retrieve&db=PubMed&list_uids=12527699&dopt=Abstract
AA1>AA2	rs28369895	2	G	A	Arg	Gln	238	2	FMO2	nonsynonymous	21663444	0.033	NT_004487	NM_001460	NP_001451	G	A	Arg	Gln	238	2	FMO2	FMO2 variant	www.ncbi.nlm.nih.gov/entrez/query.fcgi?cmd=Retrieve&db=PubMed&list_uids=12527699&dopt=Abstract
AA1>AA2	rs2020870	7	A	G	Asp	Gly	36	2	FMO2	nonsynonymous	21645314	0.164	NT_004487	NM_001460	NP_001451	A	G	Asp	Gly	36	2	FMO2	FMO2 variant	www.ncbi.nlm.nih.gov/entrez/query.fcgi?cmd=Retrieve&db=PubMed&list_uids=12527699&dopt=Abstract
AA1>AA2	rs2020862	11	C	T	Ser	Leu	195	2	FMO2	nonsynonymous	21658939	0.497	NT_004487	NM_001460	NP_001451	C	T	Ser	Leu	195	2	FMO2	FMO2 variant	www.ncbi.nlm.nih.gov/entrez/query.fcgi?cmd=Retrieve&db=PubMed&list_uids=12527699&dopt=Abstract
AA1>AA2	rs2020865	3	T	G	Asn	Lys	413	3	FMO2	nonsynonymous	21667267	0.188	NT_004487	NM_001460	NP_001451	T	G	Asn	Lys	413	3	FMO2	FMO2 variant	www.ncbi.nlm.nih.gov/entrez/query.fcgi?cmd=Retrieve&db=PubMed&list_uids=12527699&dopt=Abstract
AA1>AA2	rs2307492	3	T	C	Phe	Ser	182	2	FMO2	nonsynonymous	21658900	0.158	NT_004487	NM_001460	NP_001451	T	C	Phe	Ser	182	2	FMO2	FMO2 variant	www.ncbi.nlm.nih.gov/entrez/query.fcgi?cmd=Retrieve&db=PubMed&list_uids=12527699&dopt=Abstract
AA1>AA2	rs28369899	3	G	C	Arg	Thr	391	2	FMO2	nonsynonymous	21665117	0.031	NT_004487	NM_001460	NP_001451	G	C	Arg	Thr	391	2	FMO2	FMO2 variant	www.ncbi.nlm.nih.gov/entrez/query.fcgi?cmd=Retrieve&db=PubMed&list_uids=12527699&dopt=Abstract
AA1>AA2	rs2066532	3	G	C	Glu	Gln	362	1	FMO3	nonsynonymous	21573758	0.01	NT_004487	NM_001002	NP_001002	G	C	Glu	Gln	362	1	FMO3	FMO3 variant	www.ncbi.nlm.nih.gov/entrez/query.fcgi?cmd=Retrieve&db=PubMed&list_uids=12527699&dopt=Abstract
AA1>AA2	rs2266780	3	A	G	Glu	Gly	308	2	FMO3	nonsynonymous	21573597	0.212	NT_004487	NM_001002	NP_001002	A	G	Glu	Gly	308	2	FMO3	Trimethylaminuria, association with	www.ncbi.nlm.nih.gov/entrez/query.fcgi?cmd=Retrieve&db=PubMed&list_uids=10479479&dopt=Abstract
AA1>AA2	rs12072582	2	G	C	Asp	His	132	1	FMO3	nonsynonymous	21567243	0.082	NT_004487	NM_001002	NP_001002	G	C	Asp	His	132	1	FMO3	FMO3 variant	www.ncbi.nlm.nih.gov/entrez/query.fcgi?cmd=Retrieve&db=PubMed&list_uids=12527699&dopt=Abstract
AA1>AA2	rs2266782	7	G	A	Glu	Lys	158	1	FMO3	nonsynonymous	21567321	0.425	NT_004487	NM_001002	NP_001002	G	A	Glu	Lys	158	1	FMO3	Trimethylaminuria, association with	www.ncbi.nlm.nih.gov/entrez/query.fcgi?cmd=Retrieve&db=PubMed&list_uids=10479479&dopt=Abstract
AA1>AA2	rs1736557	14	G	A	Val	Met	257	1	FMO3	nonsynonymous	21570435	0.195	NT_004487	NM_001002	NP_001002	G	A	Val	Met	257	1	FMO3	FMO3 variant	www.ncbi.nlm.nih.gov/entrez/query.fcgi?cmd=Retrieve&db=PubMed&list_uids=12527699&dopt=Abstract
AA1>AA2	rs28363581	0	T	C	Leu	Pro	360	2	FMO3	nonsynonymous	21573753	0.01	NT_004487	NM_001002	NP_001002	T	C	Leu	Pro	360	2	FMO3	FMO3 variant	www.ncbi.nlm.nih.gov/entrez/query.fcgi?cmd=Retrieve&db=PubMed&list_uids=12527699&dopt=Abstract
AA1>AA2	rs1042767	7	T	C	Val	Ala	323	2	FMO4	nonsynonymous	21794045	0.166	NT_004487	NM_002022	NP_002013	T	C	Val	Ala	323	2	FMO4	FMO4 variant	www.ncbi.nlm.nih.gov/entrez/query.fcgi?cmd=Retrieve&db=PubMed&list_uids=12527699&dopt=Abstract
AA1>AA2	rs28937575	0	G	A	Ser	Asn	57	2	FOXE1	nonsynonymous	7937571	NA	NT_008470	NM_004473	NP_004464	G	A	Ser	Asn	57	2	FOXE1	Thyroid agenesis	www.ncbi.nlm.nih.gov/entrez/query.fcgi?cmd=Retrieve&db=PubMed&list_uids=12165566&dopt=Abstract
AA1>AA2	rs28937885	0	T	A	Tyr	Asn	258	1	FOXL2	nonsynonymous	45159939	NA	NT_005612	NM_023067	NP_075555	T	A	Tyr	Asn	258	1	FOXL2	Premature ovarian failure	www.ncbi.nlm.nih.gov/entrez/query.fcgi?cmd=Retrieve&db=PubMed&list_uids=12149404&dopt=Abstract
AA1>AA2	rs28937884	0	T	G	Ile	Ser	84	2	FOXL2	nonsynonymous	45160460	NA	NT_005612	NM_023067	NP_075555	T	G	Ile	Ser	84	2	FOXL2	Blepharophimosis/ptosis/epicanthus inversus synd.	www.ncbi.nlm.nih.gov/entrez/query.fcgi?cmd=Retrieve&db=PubMed&list_uids=12630957&dopt=Abstract
AA1>AA2	rs28928871	0	G	A	Asp	Asn	567	1	FSHR	nonsynonymous	28006194	NA	NT_022184	NM_000145	NP_000136	G	A	Asp	Asn	567	1	FSHR	Ovarian hyperstimulation syndrome	www.ncbi.nlm.nih.gov/entrez/query.fcgi?cmd=Retrieve&db=PubMed&list_uids=12930928&dopt=Abstract
AA1>AA2	rs28928870	0	C	T	Thr	Ile	449	2	FSHR	nonsynonymous	28006547	NA	NT_022184	NM_000145	NP_000136	C	T	Thr	Ile	449	2	FSHR	Ovarian hyperstimulation syndrome	www.ncbi.nlm.nih.gov/entrez/query.fcgi?cmd=Retrieve&db=PubMed&list_uids=12930927&dopt=Abstract
AA1>AA2	rs28941768	0	C	T	Arg	Cys	135	1	FTCD	nonsynonymous	2889195	NA	NT_011515	NM_006657	NP_006648	C	T	Arg	Cys	135	1	FTCD	Glutamate formiminotransferase deficiency	www.ncbi.nlm.nih.gov/entrez/query.fcgi?cmd=Retrieve&db=PubMed&list_uids=12815595&dopt=Abstract
AA1>AA2	rs2070956	2	C	G	Pro	Arg	5	2	FUCA1	nonsynonymous	7019090	0.498	NT_004610	NM_000147	NP_000138	C	G	Pro	Arg	5	2	FUCA1	Fucosidosis	www.ncbi.nlm.nih.gov/entrez/query.fcgi?cmd=Retrieve&db=PubMed&list_uids=9039984&dopt=Abstract
AA1>AA2	rs28934588	0	T	G	Leu	Arg	242	2	FUT1	nonsynonymous	21522004	NA	NT_011109	NM_000148	NP_000139	T	G	Leu	Arg	242	2	FUT1	H antigen, Bombay phenotype	www.ncbi.nlm.nih.gov/entrez/query.fcgi?cmd=Retrieve&db=PubMed&list_uids=9299444&dopt=Abstract
AA1>AA2	rs28362459	2	T	G	Leu	Arg	20	2	FUT3	nonsynonymous	5784792	0.238	NT_011255	NM_000149	NP_000140	T	G	Leu	Arg	20	2	FUT3	Lewis antigen, absence	www.ncbi.nlm.nih.gov/entrez/query.fcgi?cmd=Retrieve&db=PubMed&list_uids=8219240&dopt=Abstract
AA1>AA2	rs28362466	2	G	A	Gly	Arg	223	1	FUT3	nonsynonymous	5784184	0.177	NT_011255	NM_000149	NP_000140	G	A	Gly	Arg	223	1	FUT3	Lewis antigen, absence	www.ncbi.nlm.nih.gov/entrez/query.fcgi?cmd=Retrieve&db=PubMed&list_uids=9703429&dopt=Abstract
AA1>AA2	rs28362463	2	G	A	Asp	Asn	162	1	FUT3	nonsynonymous	5784367	0.18	NT_011255	NM_000149	NP_000140	G	A	Asp	Asn	162	1	FUT3	Lewis antigen, absence	www.ncbi.nlm.nih.gov/entrez/query.fcgi?cmd=Retrieve&db=PubMed&list_uids=9703429&dopt=Abstract
AA1>AA2	rs3894326	0	T	A	Ile	Lys	356	2	FUT3	nonsynonymous	5783784	NA	NT_011255	NM_000149	NP_000140	T	A	Ile	Lys	356	2	FUT3	Lewis antigen, absence	www.ncbi.nlm.nih.gov/entrez/query.fcgi?cmd=Retrieve&db=PubMed&list_uids=8063716&dopt=Abstract
AA1>AA2	rs28381968	2	G	A	Val	Met	270	1	FUT3	nonsynonymous	5784043	0.081	NT_011255	NM_000149	NP_000140	G	A	Val	Met	270	1	FUT3	Lewis antigen, absence	www.ncbi.nlm.nih.gov/entrez/query.fcgi?cmd=Retrieve&db=PubMed&list_uids=9703429&dopt=Abstract
AA1>AA2	rs28362464	2	G	A	Gly	Ser	170	1	FUT3	nonsynonymous	5784343	0.215	NT_011255	NM_000149	NP_000140	G	A	Gly	Ser	170	1	FUT3	Lewis antigen, absence	www.ncbi.nlm.nih.gov/entrez/query.fcgi?cmd=Retrieve&db=PubMed&list_uids=8219240&dopt=Abstract
AA1>AA2	rs17855739	0	G	A	Glu	Lys	247	1	FUT6	nonsynonymous	5771840	NA	NT_011255	NM_000150	NP_000141	G	A	Glu	Lys	247	1	FUT6	Fucosyltransferase deficiency	www.ncbi.nlm.nih.gov/entrez/query.fcgi?cmd=Retrieve&db=PubMed&list_uids=8175676&dopt=Abstract
AA1>AA2	rs778805	10	C	T	Pro	Ser	124	1	FUT6	nonsynonymous	5772209	0.492	NT_011255	NM_000150	NP_000141	C	T	Pro	Ser	124	1	FUT6	Fucosyltransferase deficiency	www.ncbi.nlm.nih.gov/entrez/query.fcgi?cmd=Retrieve&db=PubMed&list_uids=8175676&dopt=Abstract
AA1>AA2	rs28942069	0	G	A	Met	Ile	1	3	FXN	nonsynonymous	815233	NA	NT_023935	NM_000144	NP_000135	G	A	Met	Ile	1	3	FXN	Friedreich ataxia	www.ncbi.nlm.nih.gov/entrez/query.fcgi?cmd=Retrieve&db=PubMed&list_uids=10913738&dopt=Abstract
AA1>AA2	rs1801175	0	C	T	Arg	Cys	83	1	G6PC	nonsynonymous	4780260	NA	NT_010755	NM_000151	NP_000142	C	T	Arg	Cys	83	1	G6PC	Glycogen storage disease 1a	www.ncbi.nlm.nih.gov/entrez/query.fcgi?cmd=Retrieve&db=PubMed&list_uids=8211187&dopt=Abstract
AA1>AA2	rs1801176	0	G	A	Arg	His	83	2	G6PC	nonsynonymous	4780261	NA	NT_010755	NM_000151	NP_000142	G	A	Arg	His	83	2	G6PC	Glycogen storage disease 1a	www.ncbi.nlm.nih.gov/entrez/query.fcgi?cmd=Retrieve&db=PubMed&list_uids=7655466&dopt=Abstract
AA1>AA2	rs5030870	0	G	A	Asp	Asn	113	1	G6PD	nonsynonymous	4584005	NA	NT_011726	NM_000402	NP_000393	G	A	Asp	Asn	113	1	G6PD	Glucose-6-phosphate dehydrogenase deficiency	www.ncbi.nlm.nih.gov/entrez/query.fcgi?cmd=Retrieve&db=PubMed&list_uids=8436389&dopt=Abstract
AA1>AA2	rs1050829	10	A	G	Asn	Asp	126	1	G6PD	nonsynonymous	4583966	0.18	NT_011726	NM_000402	NP_000393	A	G	Asn	Asp	126	1	G6PD	Glucose-6-phosphate dehydrogenase deficiency	www.ncbi.nlm.nih.gov/entrez/query.fcgi?cmd=Retrieve&db=PubMed&list_uids=3393536&dopt=Abstract
AA1>AA2	rs1050828	2	G	A	Val	Met	68	1	G6PD	nonsynonymous	4584691	0.078	NT_011726	NM_000402	NP_000393	G	A	Val	Met	68	1	G6PD	Glucose-6-phosphate dehydrogenase deficiency	www.ncbi.nlm.nih.gov/entrez/query.fcgi?cmd=Retrieve&db=PubMed&list_uids=3393536&dopt=Abstract
AA1>AA2	rs5030868	0	C	T	Ser	Phe	188	2	G6PD	nonsynonymous	4583108	NA	NT_011726	NM_000402	NP_000393	C	T	Ser	Phe	188	2	G6PD	Glucose-6-phosphate dehydrogenase deficiency	www.ncbi.nlm.nih.gov/entrez/query.fcgi?cmd=Retrieve&db=PubMed&list_uids=3393536&dopt=Abstract
AA1>AA2	rs5030869	0	G	A	Ala	Thr	335	1	G6PD	nonsynonymous	4581679	NA	NT_011726	NM_000402	NP_000393	G	A	Ala	Thr	335	1	G6PD	Glucose-6-phosphate dehydrogenase deficiency	www.ncbi.nlm.nih.gov/entrez/query.fcgi?cmd=Retrieve&db=PubMed&list_uids=3393536&dopt=Abstract
AA1>AA2	rs5030872	0	A	T	Asp	Val	181	2	G6PD	nonsynonymous	4583129	NA	NT_011726	NM_000402	NP_000393	A	T	Asp	Val	181	2	G6PD	Glucose-6-phosphate dehydrogenase deficiency	www.ncbi.nlm.nih.gov/entrez/query.fcgi?cmd=Retrieve&db=PubMed&list_uids=1879833&dopt=Abstract
AA1>AA2	rs28937909	0	G	A	Gly	Arg	643	1	GAA	nonsynonymous	490252	NA	NT_024871	NM_000152	NP_000143	G	A	Gly	Arg	643	1	GAA	Glycogen storage disease 2	www.ncbi.nlm.nih.gov/entrez/query.fcgi?cmd=Retrieve&db=PubMed&list_uids=8401535&dopt=Abstract
AA1>AA2	rs28940868	0	C	A	Asp	Glu	645	3	GAA	nonsynonymous	490260	NA	NT_024871	NM_000152	NP_000143	C	A	Asp	Glu	645	3	GAA	Glycogen storage disease 2	www.ncbi.nlm.nih.gov/entrez/query.fcgi?cmd=Retrieve&db=PubMed&list_uids=8094613&dopt=Abstract
AA1>AA2	rs1805057	0	G	A	Gly	Ser	489	1	GABBR1	nonsynonymous	20439372	NA	NT_007592	NM_001470	NP_001461	G	A	Gly	Ser	489	1	GABBR1	Temporal lobe epilepsy, association with	www.ncbi.nlm.nih.gov/entrez/query.fcgi?cmd=Retrieve&db=PubMed&list_uids=12601092&dopt=Abstract
AA1>AA2	rs1805078	2	C	T	Arg	Cys	168	1	GALC	nonsynonymous	69450523	0.097	NT_026437	NM_000153	NP_000144	C	T	Arg	Cys	168	1	GALC	Krabbe disease ?	www.ncbi.nlm.nih.gov/entrez/query.fcgi?cmd=Retrieve&db=PubMed&list_uids=7581365&dopt=Abstract
AA1>AA2	rs28940884	0	A	G	Lys	Arg	257	2	GALE	nonsynonymous	6947554	NA	NT_004610	NM_000403	NP_000394	A	G	Lys	Arg	257	2	GALE	Galactosaemia epimerase deficiency	www.ncbi.nlm.nih.gov/entrez/query.fcgi?cmd=Retrieve&db=PubMed&list_uids=9538513&dopt=Abstract
AA1>AA2	rs28940882	0	G	A	Gly	Glu	90	2	GALE	nonsynonymous	6949031	NA	NT_004610	NM_000403	NP_000394	G	A	Gly	Glu	90	2	GALE	Galactosaemia epimerase deficiency	www.ncbi.nlm.nih.gov/entrez/query.fcgi?cmd=Retrieve&db=PubMed&list_uids=9538513&dopt=Abstract
AA1>AA2	rs28940885	0	G	A	Gly	Glu	319	2	GALE	nonsynonymous	6947015	NA	NT_004610	NM_000403	NP_000394	G	A	Gly	Glu	319	2	GALE	Galactosaemia epimerase deficiency	www.ncbi.nlm.nih.gov/entrez/query.fcgi?cmd=Retrieve&db=PubMed&list_uids=9538513&dopt=Abstract
AA1>AA2	rs28940883	0	A	G	Asp	Gly	103	2	GALE	nonsynonymous	6948992	NA	NT_004610	NM_000403	NP_000394	A	G	Asp	Gly	103	2	GALE	Galactosaemia epimerase deficiency	www.ncbi.nlm.nih.gov/entrez/query.fcgi?cmd=Retrieve&db=PubMed&list_uids=9538513&dopt=Abstract
AA1>AA2	rs3180383	0	C	A	Leu	Met	313	1	GALE	nonsynonymous	0	NA	NT_004610	NM_000403	NP_000394	C	A	Leu	Met	313	1	GALE	Galactosaemia epimerase deficiency	www.ncbi.nlm.nih.gov/entrez/query.fcgi?cmd=Retrieve&db=PubMed&list_uids=9538513&dopt=Abstract
AA1>AA2	rs2070074	10	A	G	Asn	Asp	314	1	GALT	nonsynonymous	34639442	0.09	NT_008413	NM_000155	NP_000146	A	G	Asn	Asp	314	1	GALT	Galactosaemia, Duarte variant	www.ncbi.nlm.nih.gov/entrez/query.fcgi?cmd=Retrieve&db=PubMed&list_uids=8198125&dopt=Abstract
AA1>AA2	rs1800461	0	C	A	Leu	Met	62	1	GALT	nonsynonymous	34637187	NA	NT_008413	NM_000155	NP_000146	C	A	Leu	Met	62	1	GALT	Galactosaemia, association ?	www.ncbi.nlm.nih.gov/entrez/query.fcgi?cmd=Retrieve&db=PubMed&list_uids=2011574&dopt=Abstract
AA1>AA2	rs17851582	2	C	T	Thr	Met	209	2	GAMT	nonsynonymous	1337443	0.1	NT_011255	NM_000156	NP_000147	C	T	Thr	Met	209	2	GAMT	Arginine:glycine amidinotransferase deficiency ?	www.ncbi.nlm.nih.gov/entrez/query.fcgi?cmd=Retrieve&db=PubMed&list_uids=12468279&dopt=Abstract
AA1>AA2	rs1801483	0	G	A	Gly	Ser	40	1	GCGR	nonsynonymous	16876604	NA	NW_926918	NM_000160	NP_000151	G	A	Gly	Ser	40	1	GCGR	Diabetes, NIDDM, association with	www.ncbi.nlm.nih.gov/entrez/query.fcgi?cmd=Retrieve&db=PubMed&list_uids=7773293&dopt=Abstract
AA1>AA2	rs28936683	0	T	C	Leu	Pro	441	2	GDF5	nonsynonymous	4217736	NA	NT_028392	NM_000557	NP_000548	T	C	Leu	Pro	441	2	GDF5	DuPan syndrome	www.ncbi.nlm.nih.gov/entrez/query.fcgi?cmd=Retrieve&db=PubMed&list_uids=12121354&dopt=Abstract
AA1>AA2	rs28932769	0	T	C	Leu	Pro	352	2	GFAP	nonsynonymous	1642481	NA	NT_010783	NM_002055	NP_002046	T	C	Leu	Pro	352	2	GFAP	Alexander disease	www.ncbi.nlm.nih.gov/entrez/query.fcgi?cmd=Retrieve&db=PubMed&list_uids=14557587&dopt=Abstract
AA1>AA2	rs28936382	0	A	G	Lys	Arg	403	2	GFI1	nonsynonymous	62913566	NA	NT_032977	NM_005263	NP_005254	A	G	Lys	Arg	403	2	GFI1	Neutropaenia, congenital	www.ncbi.nlm.nih.gov/entrez/query.fcgi?cmd=Retrieve&db=PubMed&list_uids=12778173&dopt=Abstract
AA1>AA2	rs2303007	6	A	G	Ile	Val	471	1	GFPT2	nonsynonymous	24550413	0.153	NT_023133	NM_005110	NP_005101	A	G	Ile	Val	471	1	GFPT2	Diabetic nephropathy, association with ?	www.ncbi.nlm.nih.gov/entrez/query.fcgi?cmd=Retrieve&db=PubMed&list_uids=14764791&dopt=Abstract
AA1>AA2	rs2072276	3	A	G	Thr	Ala	366	1	GFRA1	nonsynonymous	36597879	0.316	NT_030059	NM_005264	NP_005255	A	G	Thr	Ala	366	1	GFRA1	Central hypoventilation syndrome ?	www.ncbi.nlm.nih.gov/entrez/query.fcgi?cmd=Retrieve&db=PubMed&list_uids=14566559&dopt=Abstract
AA1>AA2	rs28928872	0	G	C	Trp	Ser	501	2	GGCX	nonsynonymous	64594982	NA	NT_022184	NM_000821	NP_000812	G	C	Trp	Ser	501	2	GGCX	Gamma-glutamyl carboxylase deficiency	www.ncbi.nlm.nih.gov/entrez/query.fcgi?cmd=Retrieve&db=PubMed&list_uids=11071668&dopt=Abstract
AA1>AA2	rs13306398	0	G	T	Gly	Cys	198	1	GIPR	nonsynonymous	18446261	NA	NT_011109	NM_000164	NP_000155	G	T	Gly	Cys	198	1	GIPR	Diabetes, NIDDM ?	www.ncbi.nlm.nih.gov/entrez/query.fcgi?cmd=Retrieve&db=PubMed&list_uids=8922354&dopt=Abstract
AA1>AA2	rs1800437	11	G	C	Glu	Gln	354	1	GIPR	nonsynonymous	18449610	0.273	NT_011109	NM_000164	NP_000155	G	C	Glu	Gln	354	1	GIPR	Reduced fasting serum C-peptide conc., association	www.ncbi.nlm.nih.gov/entrez/query.fcgi?cmd=Retrieve&db=PubMed&list_uids=9794107&dopt=Abstract
AA1>AA2	rs2228960	2	G	A	Arg	Gln	148	2	GJA1	nonsynonymous	25872871	0.26	NT_025741	NM_000165	NP_000156	G	A	Arg	Gln	148	2	GJA1	Oculodentodigital dysplasia	www.ncbi.nlm.nih.gov/entrez/query.fcgi?cmd=Retrieve&db=PubMed&list_uids=14729836&dopt=Abstract
AA1>AA2	rs2227885	2	G	A	Arg	Gln	362	2	GJA1	nonsynonymous	25873513	0.491	NT_025741	NM_000165	NP_000156	G	A	Arg	Gln	362	2	GJA1	Heart malformations	www.ncbi.nlm.nih.gov/entrez/query.fcgi?cmd=Retrieve&db=PubMed&list_uids=11470490&dopt=Abstract
AA1>AA2	rs28931600	0	G	A	Gly	Ser	143	1	GJA1	nonsynonymous	25872855	NA	NT_025741	NM_000165	NP_000156	G	A	Gly	Ser	143	1	GJA1	Oculodentodigital dysplasia	www.ncbi.nlm.nih.gov/entrez/query.fcgi?cmd=Retrieve&db=PubMed&list_uids=14729836&dopt=Abstract
AA1>AA2	rs1764391	10	C	T	Pro	Ser	319	1	GJA4	nonsynonymous	5232687	0.461	NT_032977	NM_002060	NP_002051	C	T	Pro	Ser	319	1	GJA4	Atherosclerosis, association with	www.ncbi.nlm.nih.gov/entrez/query.fcgi?cmd=Retrieve&db=PubMed&list_uids=10447790&dopt=Abstract
AA1>AA2	rs28931595	0	G	A	Asp	Asn	179	1	GJB2	nonsynonymous	1743186	NA	NT_024524	NM_004004	NP_003995	G	A	Asp	Asn	179	1	GJB2	Deafness	www.ncbi.nlm.nih.gov/entrez/query.fcgi?cmd=Retrieve&db=PubMed&list_uids=12786758&dopt=Abstract
AA1>AA2	rs28931593	0	G	A	Arg	Gln	75	2	GJB2	nonsynonymous	1743497	NA	NT_024524	NM_004004	NP_003995	G	A	Arg	Gln	75	2	GJB2	Deafness and palmoplantar hyperkeratosis	www.ncbi.nlm.nih.gov/entrez/query.fcgi?cmd=Retrieve&db=PubMed&list_uids=12372058&dopt=Abstract
AA1>AA2	rs2274083	2	A	G	Glu	Gly	114	2	GJB2	nonsynonymous	1743380	0.153	NT_024524	NM_004004	NP_003995	A	G	Glu	Gly	114	2	GJB2	Deafness ?	www.ncbi.nlm.nih.gov/entrez/query.fcgi?cmd=Retrieve&db=PubMed&list_uids=10983956&dopt=Abstract
AA1>AA2	rs2274084	3	G	A	Val	Ile	27	1	GJB2	nonsynonymous	1743642	0.273	NT_024524	NM_004004	NP_003995	G	A	Val	Ile	27	1	GJB2	Deafness ?	www.ncbi.nlm.nih.gov/entrez/query.fcgi?cmd=Retrieve&db=PubMed&list_uids=11493200&dopt=Abstract
AA1>AA2	rs28929485	0	C	T	Ser	Phe	17	2	GJB2	nonsynonymous	1743671	NA	NT_024524	NM_004004	NP_003995	C	T	Ser	Phe	17	2	GJB2	Keratitis-ichthyosis-deafness syndrome	www.ncbi.nlm.nih.gov/entrez/query.fcgi?cmd=Retrieve&db=PubMed&list_uids=11912510&dopt=Abstract
AA1>AA2	rs28931594	0	G	T	Asp	Tyr	50	1	GJB2	nonsynonymous	1743573	NA	NT_024524	NM_004004	NP_003995	G	T	Asp	Tyr	50	1	GJB2	Keratitis-ichthyosis-deafness syndrome	www.ncbi.nlm.nih.gov/entrez/query.fcgi?cmd=Retrieve&db=PubMed&list_uids=12752120&dopt=Abstract
AA1>AA2	rs28931592	0	A	T	Asp	Val	159	2	GJB2	nonsynonymous	1743245	NA	NT_024524	NM_004004	NP_003995	A	T	Asp	Val	159	2	GJB2	Deafness	www.ncbi.nlm.nih.gov/entrez/query.fcgi?cmd=Retrieve&db=PubMed&list_uids=12239718&dopt=Abstract
AA1>AA2	rs28937583	0	T	C	Leu	Pro	34	2	GJB3	nonsynonymous	5222382	NA	NT_032977	NM_001005	NP_001005	T	C	Leu	Pro	34	2	GJB3	Erythrokeratodermia variabilis	www.ncbi.nlm.nih.gov/entrez/query.fcgi?cmd=Retrieve&db=PubMed&list_uids=12019212&dopt=Abstract
AA1>AA2	rs1805063	0	C	T	Arg	Trp	32	1	GJB3	nonsynonymous	5222375	NA	NT_032977	NM_001005	NP_001005	C	T	Arg	Trp	32	1	GJB3	Deafness, non-syndromic, autosomal recessive	www.ncbi.nlm.nih.gov/entrez/query.fcgi?cmd=Retrieve&db=PubMed&list_uids=10757647&dopt=Abstract
AA1>AA2	rs28937872	0	C	T	Ala	Val	88	2	GJB6	nonsynonymous	1777357	NA	NT_024524	NM_006783	NP_006774	C	T	Ala	Val	88	2	GJB6	Hidrotic ectodermal dysplasia	www.ncbi.nlm.nih.gov/entrez/query.fcgi?cmd=Retrieve&db=PubMed&list_uids=11017065&dopt=Abstract
AA1>AA2	rs28935488	0	T	C	Val	Ala	269	2	GLA	nonsynonymous	23949859	NA	NT_011651	NM_000169	NP_000160	T	C	Val	Ala	269	2	GLA	Fabry disease	www.ncbi.nlm.nih.gov/entrez/query.fcgi?cmd=Retrieve&db=PubMed&list_uids=8395937&dopt=Abstract
AA1>AA2	rs28935492	0	G	C	Gly	Ala	328	2	GLA	nonsynonymous	23949682	NA	NT_011651	NM_000169	NP_000160	G	C	Gly	Ala	328	2	GLA	Fabry disease	www.ncbi.nlm.nih.gov/entrez/query.fcgi?cmd=Retrieve&db=PubMed&list_uids=7504405&dopt=Abstract
AA1>AA2	rs28935493	0	G	A	Arg	Gln	342	2	GLA	nonsynonymous	23949370	NA	NT_011651	NM_000169	NP_000160	G	A	Arg	Gln	342	2	GLA	Fabry disease	www.ncbi.nlm.nih.gov/entrez/query.fcgi?cmd=Retrieve&db=PubMed&list_uids=8012363&dopt=Abstract
AA1>AA2	rs28935485	0	C	G	Gln	Glu	279	1	GLA	nonsynonymous	23949830	NA	NT_011651	NM_000169	NP_000160	C	G	Gln	Glu	279	1	GLA	Fabry disease	www.ncbi.nlm.nih.gov/entrez/query.fcgi?cmd=Retrieve&db=PubMed&list_uids=1315715&dopt=Abstract
AA1>AA2	rs28935491	0	C	A	Gln	Lys	327	1	GLA	nonsynonymous	23949686	NA	NT_011651	NM_000169	NP_000160	C	A	Gln	Lys	327	1	GLA	Fabry disease	www.ncbi.nlm.nih.gov/entrez/query.fcgi?cmd=Retrieve&db=PubMed&list_uids=8395937&dopt=Abstract
AA1>AA2	rs28935489	0	C	T	Ser	Phe	297	2	GLA	nonsynonymous	23949775	NA	NT_011651	NM_000169	NP_000160	C	T	Ser	Phe	297	2	GLA	Fabry disease	www.ncbi.nlm.nih.gov/entrez/query.fcgi?cmd=Retrieve&db=PubMed&list_uids=7504405&dopt=Abstract
AA1>AA2	rs28935490	0	G	T	Asp	Tyr	313	1	GLA	nonsynonymous	23949728	NA	NT_011651	NM_000169	NP_000160	G	T	Asp	Tyr	313	1	GLA	Fabry disease	www.ncbi.nlm.nih.gov/entrez/query.fcgi?cmd=Retrieve&db=PubMed&list_uids=7504405&dopt=Abstract
AA1>AA2	rs28935486	0	A	T	Asp	Val	264	2	GLA	nonsynonymous	23950091	NA	NT_011651	NM_000169	NP_000160	A	T	Asp	Val	264	2	GLA	Fabry disease	www.ncbi.nlm.nih.gov/entrez/query.fcgi?cmd=Retrieve&db=PubMed&list_uids=7504405&dopt=Abstract
AA1>AA2	rs28935487	0	A	T	Asp	Val	266	2	GLA	nonsynonymous	23950085	NA	NT_011651	NM_000169	NP_000160	A	T	Asp	Val	266	2	GLA	Fabry disease	www.ncbi.nlm.nih.gov/entrez/query.fcgi?cmd=Retrieve&db=PubMed&list_uids=7504405&dopt=Abstract
AA1>AA2	rs28933372	0	G	C	Ala	Pro	934	1	GLI3	nonsynonymous	41494829	NA	NT_007819	NM_000168	NP_000159	G	C	Ala	Pro	934	1	GLI3	Acrocallosal syndrome	www.ncbi.nlm.nih.gov/entrez/query.fcgi?cmd=Retrieve&db=PubMed&list_uids=12414818&dopt=Abstract
AA1>AA2	rs11554273	0	C	T	Arg	Cys	201	1	GNAS	nonsynonymous	22537316	NA	NT_011362	NM_000516	NP_000507	C	T	Arg	Cys	201	1	GNAS	McCune-Albright syndrome	www.ncbi.nlm.nih.gov/entrez/query.fcgi?cmd=Retrieve&db=PubMed&list_uids=1944469&dopt=Abstract
AA1>AA2	rs28937594	0	T	C	Met	Thr	712	2	GNE	nonsynonymous	36207396	NA	NT_008413	NM_005476	NP_005467	T	C	Met	Thr	712	2	GNE	Inclusion body myopathy	www.ncbi.nlm.nih.gov/entrez/query.fcgi?cmd=Retrieve&db=PubMed&list_uids=11528398&dopt=Abstract
AA1>AA2	rs28933074	0	A	G	Tyr	Cys	284	2	GNRHR	nonsynonymous	8809603	NA	NT_022778	NM_000406	NP_000397	A	G	Tyr	Cys	284	2	GNRHR	Hypogonadotropic hypogonadism	www.ncbi.nlm.nih.gov/entrez/query.fcgi?cmd=Retrieve&db=PubMed&list_uids=9425890&dopt=Abstract
AA1>AA2	rs8192524	0	C	T	Pro	Leu	305	2	GPR10	nonsynonymous	39102369	NA	NT_030059	NM_004248	NP_004239	C	T	Pro	Leu	305	2	GPR10	Lower blood pressure, association with	www.ncbi.nlm.nih.gov/entrez/query.fcgi?cmd=Retrieve&db=PubMed&list_uids=12716769&dopt=Abstract
AA1>AA2	rs28936396	0	C	T	Arg	Cys	125	1	GSS	nonsynonymous	3726501	NA	NT_028392	NM_000178	NP_000169	C	T	Arg	Cys	125	1	GSS	Glutathione synthetase deficiency	www.ncbi.nlm.nih.gov/entrez/query.fcgi?cmd=Retrieve&db=PubMed&list_uids=8896573&dopt=Abstract
AA1>AA2	rs2234951	3	C	T	Pro	Ser	110	1	GSTA2	nonsynonymous	43475969	0.092	NT_007592	NM_000846	NP_000837	C	T	Pro	Ser	110	1	GSTA2	Reduced activity, association with	www.ncbi.nlm.nih.gov/entrez/query.fcgi?cmd=Retrieve&db=PubMed&list_uids=.&dopt=Abstract
AA1>AA2	rs1695	2	A	G	Ile	Val	105	1	GSTP1	nonsynonymous	12658484	0.419	NT_033903	NM_000852	NP_000843	A	G	Ile	Val	105	1	GSTP1	Oral cancer, association with	www.ncbi.nlm.nih.gov/entrez/query.fcgi?cmd=Retrieve&db=PubMed&list_uids=10376763&dopt=Abstract
AA1>AA2	rs1138272	2	C	T	Ala	Val	114	2	GSTP1	nonsynonymous	12659374	0.065	NT_033903	NM_000852	NP_000843	C	T	Ala	Val	114	2	GSTP1	Oral cancer in light smokers, association with	www.ncbi.nlm.nih.gov/entrez/query.fcgi?cmd=Retrieve&db=PubMed&list_uids=10780269&dopt=Abstract
AA1>AA2	rs11550605	0	A	C	Thr	Pro	104	1	GSTT1	nonsynonymous	3769971	NA	NT_011520	NM_000853	NP_000844	A	C	Thr	Pro	104	1	GSTT1	Non-conjugator phenotype, association with	www.ncbi.nlm.nih.gov/entrez/query.fcgi?cmd=Retrieve&db=PubMed&list_uids=12439221&dopt=Abstract
AA1>AA2	rs28933695	0	G	C	Glu	Asp	837	3	GUCY2D	nonsynonymous	7515366	NA	NT_010718	NM_000180	NP_000171	G	C	Glu	Asp	837	3	GUCY2D	Cone-rod dystrophy	www.ncbi.nlm.nih.gov/entrez/query.fcgi?cmd=Retrieve&db=PubMed&list_uids=9618177&dopt=Abstract
AA1>AA2	rs28743021	1	C	T	Pro	Leu	575	2	GUCY2D	nonsynonymous	7510228	0.03	NT_010718	NM_000180	NP_000171	C	T	Pro	Leu	575	2	GUCY2D	Leber congenital amaurosis	www.ncbi.nlm.nih.gov/entrez/query.fcgi?cmd=Retrieve&db=PubMed&list_uids=12365911&dopt=Abstract
AA1>AA2	rs11539752	2	C	G	Pro	Ala	94	1	GZMB	nonsynonymous	6101429	0.313	NT_026437	NM_004131	NP_004122	C	G	Pro	Ala	94	1	GZMB	Apoptosis, unable to induce, association with	www.ncbi.nlm.nih.gov/entrez/query.fcgi?cmd=Retrieve&db=PubMed&list_uids=12594335&dopt=Abstract
AA1>AA2	rs2236338	6	T	C	Tyr	His	247	1	GZMB	nonsynonymous	6100122	0.379	NT_026437	NM_004131	NP_004122	T	C	Tyr	His	247	1	GZMB	Apoptosis, unable to induce, association with	www.ncbi.nlm.nih.gov/entrez/query.fcgi?cmd=Retrieve&db=PubMed&list_uids=12594335&dopt=Abstract
AA1>AA2	rs6688832	11	G	A	Arg	Gln	453	2	H6PD	nonsynonymous	3861277	0.487	NT_021937	NM_004285	NP_004276	G	A	Arg	Gln	453	2	H6PD	Cortisone reductase deficiency	www.ncbi.nlm.nih.gov/entrez/query.fcgi?cmd=Retrieve&db=PubMed&list_uids=12858176&dopt=Abstract
AA1>AA2	rs28935475	0	C	T	Arg	Cys	130	1	HADH2	nonsynonymous	1013120	NA	NT_011630	NM_004493	NP_004484	C	T	Arg	Cys	130	1	HADH2	2-methyl-3-hydroxybutyryl-CoA dehydrogenase def.	www.ncbi.nlm.nih.gov/entrez/query.fcgi?cmd=Retrieve&db=PubMed&list_uids=12696021&dopt=Abstract
AA1>AA2	rs28935476	0	C	G	Leu	Val	122	1	HADH2	nonsynonymous	1013144	NA	NT_011630	NM_004493	NP_004484	C	G	Leu	Val	122	1	HADH2	2-methyl-3-hydroxybutyryl-CoA dehydrogenase def.	www.ncbi.nlm.nih.gov/entrez/query.fcgi?cmd=Retrieve&db=PubMed&list_uids=12696021&dopt=Abstract
AA1>AA2	rs28928887	0	G	C	Lys	Asn	61	3	HBA2	nonsynonymous	163211	NA	NT_037887	NM_000517	NP_000508	G	C	Lys	Asn	61	3	HBA2	Haemoglobin variant	www.ncbi.nlm.nih.gov/entrez/query.fcgi?cmd=Retrieve&db=PubMed&list_uids=2227935&dopt=Abstract
AA1>AA2	rs28928889	0	C	T	Ala	Val	111	2	HBA2	nonsynonymous	163502	NA	NT_037887	NM_000517	NP_000508	C	T	Ala	Val	111	2	HBA2	Haemoglobin variant	www.ncbi.nlm.nih.gov/entrez/query.fcgi?cmd=Retrieve&db=PubMed&list_uids=7615398&dopt=Abstract
AA1>AA2	rs334	2	A	T	Glu	Val	7	2	HBB	nonsynonymous	4035473	0.068	NT_009237	NM_000518	NP_000509	A	T	Glu	Val	7	2	HBB	Sickle cell anaemia	www.ncbi.nlm.nih.gov/entrez/query.fcgi?cmd=Retrieve&db=PubMed&list_uids=11260611&dopt=Abstract
AA1>AA2	rs28936704	0	A	G	Thr	Ala	181	1	HESX1	nonsynonymous	57172282	NA	NT_022517	NM_003865	NP_003856	A	G	Thr	Ala	181	1	HESX1	Pituitary hypoplasia	www.ncbi.nlm.nih.gov/entrez/query.fcgi?cmd=Retrieve&db=PubMed&list_uids=11136712&dopt=Abstract
AA1>AA2	rs28936702	0	C	T	Arg	Cys	160	1	HESX1	nonsynonymous	57172345	NA	NT_022517	NM_003865	NP_003856	C	T	Arg	Cys	160	1	HESX1	Septo-optic dysplasia	www.ncbi.nlm.nih.gov/entrez/query.fcgi?cmd=Retrieve&db=PubMed&list_uids=9620767&dopt=Abstract
AA1>AA2	rs28936703	0	C	T	Ser	Leu	170	2	HESX1	nonsynonymous	57172314	NA	NT_022517	NM_003865	NP_003856	C	T	Ser	Leu	170	2	HESX1	Pituitary hypoplasia	www.ncbi.nlm.nih.gov/entrez/query.fcgi?cmd=Retrieve&db=PubMed&list_uids=11136712&dopt=Abstract
AA1>AA2	rs9878928	3	A	G	Asn	Ser	125	2	HESX1	nonsynonymous	57172544	0.182	NT_022517	NM_003865	NP_003856	A	G	Asn	Ser	125	2	HESX1	Pituitary hypoplasia	www.ncbi.nlm.nih.gov/entrez/query.fcgi?cmd=Retrieve&db=PubMed&list_uids=10599689&dopt=Abstract
AA1>AA2	rs28936416	0	T	C	Ile	Thr	26	2	HESX1	nonsynonymous	57173910	NA	NT_022517	NM_003865	NP_003856	T	C	Ile	Thr	26	2	HESX1	Pituitary hypoplasia	www.ncbi.nlm.nih.gov/entrez/query.fcgi?cmd=Retrieve&db=PubMed&list_uids=14561704&dopt=Abstract
AA1>AA2	rs1800429	0	G	A	Val	Met	200	1	HEXA	nonsynonymous	43433867	NA	NT_010194	NM_000520	NP_000511	G	A	Val	Met	200	1	HEXA	Tay-Sachs disease	www.ncbi.nlm.nih.gov/entrez/query.fcgi?cmd=Retrieve&db=PubMed&list_uids=1415222&dopt=Abstract
AA1>AA2	rs10805890	11	A	G	Ile	Val	207	1	HEXB	nonsynonymous	24587239	0.263	NT_006713	NM_000521	NP_000512	A	G	Ile	Val	207	1	HEXB	Motor neuron disease	www.ncbi.nlm.nih.gov/entrez/query.fcgi?cmd=Retrieve&db=PubMed&list_uids=1720305&dopt=Abstract
AA1>AA2	rs28934597	0	G	C	Gly	Arg	93	1	HFE	nonsynonymous	16949520	NA	NT_007592	NM_000410	NP_000401	G	C	Gly	Arg	93	1	HFE	Haemochromatosis	www.ncbi.nlm.nih.gov/entrez/query.fcgi?cmd=Retrieve&db=PubMed&list_uids=10575540&dopt=Abstract
AA1>AA2	rs1799945	2	C	G	His	Asp	63	1	HFE	nonsynonymous	16949430	0.139	NT_007592	NM_000410	NP_000401	C	G	His	Asp	63	1	HFE	Haemochromatosis, association with	www.ncbi.nlm.nih.gov/entrez/query.fcgi?cmd=Retrieve&db=PubMed&list_uids=8696333&dopt=Abstract
AA1>AA2	rs1800730	0	A	T	Ser	Cys	65	1	HFE	nonsynonymous	16949436	NA	NT_007592	NM_000410	NP_000401	A	T	Ser	Cys	65	1	HFE	Haemochromatosis	www.ncbi.nlm.nih.gov/entrez/query.fcgi?cmd=Retrieve&db=PubMed&list_uids=10194428&dopt=Abstract
AA1>AA2	rs28934595	0	A	C	Gln	His	127	3	HFE	nonsynonymous	16949833	NA	NT_007592	NM_000410	NP_000401	A	C	Gln	His	127	3	HFE	Haemochromatosis	www.ncbi.nlm.nih.gov/entrez/query.fcgi?cmd=Retrieve&db=PubMed&list_uids=10401000&dopt=Abstract
AA1>AA2	rs28934596	0	T	C	Ile	Thr	105	2	HFE	nonsynonymous	16949557	NA	NT_007592	NM_000410	NP_000401	T	C	Ile	Thr	105	2	HFE	Haemochromatosis	www.ncbi.nlm.nih.gov/entrez/query.fcgi?cmd=Retrieve&db=PubMed&list_uids=10575540&dopt=Abstract
AA1>AA2	rs1800562	3	G	A	Cys	Tyr	282	2	HFE	nonsynonymous	16951392	0.043	NT_007592	NM_000410	NP_000401	G	A	Cys	Tyr	282	2	HFE	Haemochromatosis, association with	www.ncbi.nlm.nih.gov/entrez/query.fcgi?cmd=Retrieve&db=PubMed&list_uids=8696333&dopt=Abstract
AA1>AA2	rs3732299	3	A	T	Gln	His	142	3	HK2	nonsynonymous	53915414	0.401	NT_022184	NM_000189	NP_000180	A	T	Gln	His	142	3	HK2	Diabetes, NIDDM	www.ncbi.nlm.nih.gov/entrez/query.fcgi?cmd=Retrieve&db=PubMed&list_uids=7883123&dopt=Abstract
AA1>AA2	rs2229629	15	G	A	Arg	Lys	844	2	HK2	nonsynonymous	53932464	0.442	NT_022184	NM_000189	NP_000180	G	A	Arg	Lys	844	2	HK2	Diabetes, NIDDM	www.ncbi.nlm.nih.gov/entrez/query.fcgi?cmd=Retrieve&db=PubMed&list_uids=7883123&dopt=Abstract
AA1>AA2	rs28934602	0	T	G	Leu	Arg	216	2	HLCS	nonsynonymous	23970968	NA	NT_011512	NM_000411	NP_000402	T	G	Leu	Arg	216	2	HLCS	Multiple carboxylase deficiency	www.ncbi.nlm.nih.gov/entrez/query.fcgi?cmd=Retrieve&db=PubMed&list_uids=8817339&dopt=Abstract
AA1>AA2	rs28928892	0	C	G	Ser	Cys	308	2	HOXD13	nonsynonymous	27168791	NA	NT_005403	NM_000523	NP_000514	C	G	Ser	Cys	308	2	HOXD13	Brachydactyly	www.ncbi.nlm.nih.gov/entrez/query.fcgi?cmd=Retrieve&db=PubMed&list_uids=12649808&dopt=Abstract
AA1>AA2	rs28928891	0	A	C	Ile	Leu	314	1	HOXD13	nonsynonymous	27168808	NA	NT_005403	NM_000523	NP_000514	A	C	Ile	Leu	314	1	HOXD13	Brachydactyly	www.ncbi.nlm.nih.gov/entrez/query.fcgi?cmd=Retrieve&db=PubMed&list_uids=12649808&dopt=Abstract
AA1>AA2	rs28933082	0	C	T	Arg	Trp	298	1	HOXD13	nonsynonymous	27168760	NA	NT_005403	NM_000523	NP_000514	C	T	Arg	Trp	298	1	HOXD13	Synpolydactyly	www.ncbi.nlm.nih.gov/entrez/query.fcgi?cmd=Retrieve&db=PubMed&list_uids=12414828&dopt=Abstract
AA1>AA2	rs28934591	0	C	T	Arg	Cys	213	1	HSD11B2	nonsynonymous	21084217	NA	NT_010498	NM_000196	NP_000187	C	T	Arg	Cys	213	1	HSD11B2	Apparent mineralocorticoid excess	www.ncbi.nlm.nih.gov/entrez/query.fcgi?cmd=Retrieve&db=PubMed&list_uids=7670488&dopt=Abstract
AA1>AA2	rs28934594	0	C	T	Arg	Cys	279	1	HSD11B2	nonsynonymous	21084722	NA	NT_010498	NM_000196	NP_000187	C	T	Arg	Cys	279	1	HSD11B2	Apparent mineralocorticoid excess	www.ncbi.nlm.nih.gov/entrez/query.fcgi?cmd=Retrieve&db=PubMed&list_uids=9683587&dopt=Abstract
AA1>AA2	rs28934592	0	G	A	Arg	His	208	2	HSD11B2	nonsynonymous	21084203	NA	NT_010498	NM_000196	NP_000187	G	A	Arg	His	208	2	HSD11B2	Apparent mineralocorticoid excess	www.ncbi.nlm.nih.gov/entrez/query.fcgi?cmd=Retrieve&db=PubMed&list_uids=9398712&dopt=Abstract
AA1>AA2	rs2066479	3	G	A	Gly	Ser	289	1	HSD17B3	nonsynonymous	6319015	0.23	NT_008470	NM_000197	NP_000188	G	A	Gly	Ser	289	1	HSD17B3	Prostate cancer, susceptibility, association with	www.ncbi.nlm.nih.gov/entrez/query.fcgi?cmd=Retrieve&db=PubMed&list_uids=12210481&dopt=Abstract
AA1>AA2	rs28934880	0	C	A	Ala	Glu	10	2	HSD3B2	nonsynonymous	15865756	NA	NT_019273	NM_000198	NP_000189	C	A	Ala	Glu	10	2	HSD3B2	3 beta-hydroxysteroid dehydrogenase deficiency	www.ncbi.nlm.nih.gov/entrez/query.fcgi?cmd=Retrieve&db=PubMed&list_uids=10843183&dopt=Abstract
AA1>AA2	rs130060	3	T	G	Phe	Cys	124	2	HTR1B	nonsynonymous	15992921	0.009	NT_007299	NM_000863	NP_000854	T	G	Phe	Cys	124	2	HTR1B	Receptor variant	www.ncbi.nlm.nih.gov/entrez/query.fcgi?cmd=Retrieve&db=PubMed&list_uids=11037806&dopt=Abstract
AA1>AA2	rs6314	3	C	T	His	Tyr	452	1	HTR2A	nonsynonymous	28389035	0.133	NT_024524	NM_000621	NP_000612	C	T	His	Tyr	452	1	HTR2A	Bipolar I disorder, association with?	www.ncbi.nlm.nih.gov/entrez/query.fcgi?cmd=Retrieve&db=PubMed&list_uids=12898571&dopt=Abstract
AA1>AA2	rs6304	18	A	G	Ile	Val	197	1	HTR2A	nonsynonymous	28446550	0.043	NT_024524	NM_000621	NP_000612	A	G	Ile	Val	197	1	HTR2A	Reduced sensitivity to clozapine, assoc. with	www.ncbi.nlm.nih.gov/entrez/query.fcgi?cmd=Retrieve&db=PubMed&list_uids=12563180&dopt=Abstract
AA1>AA2	rs6318	22	G	C	Cys	Ser	23	2	HTR2C	nonsynonymous	398067	0.318	NT_028405	NM_000868	NP_000859	G	C	Cys	Ser	23	2	HTR2C	Hallucinations, in Alzheimer disease, association	www.ncbi.nlm.nih.gov/entrez/query.fcgi?cmd=Retrieve&db=PubMed&list_uids=9700207&dopt=Abstract
AA1>AA2	rs2228669	0	C	G	Leu	Val	4	1	HTR2C	nonsynonymous	393687	0.027	NT_028405	NM_000868	NP_000859	C	G	Leu	Val	4	1	HTR2C	Bipolar affective disorder, association with?	www.ncbi.nlm.nih.gov/entrez/query.fcgi?cmd=Retrieve&db=PubMed&list_uids=14569129&dopt=Abstract
AA1>AA2	rs11575874	0	C	T	Pro	Ser	15	1	HTR5A	nonsynonymous	492018	NA	NT_034885	NM_024012	NP_076917	C	T	Pro	Ser	15	1	HTR5A	Schizophrenia, association with	www.ncbi.nlm.nih.gov/entrez/query.fcgi?cmd=Retrieve&db=PubMed&list_uids=11317225&dopt=Abstract
AA1>AA2	rs11934801	8	G	C	Gly	Arg	409	1	IDUA	nonsynonymous	986555	NA	NT_037622	NM_000203	NP_000194	G	C	Gly	Arg	409	1	IDUA	Hurler syndrome	www.ncbi.nlm.nih.gov/entrez/query.fcgi?cmd=Retrieve&db=PubMed&list_uids=8328452&dopt=Abstract
AA1>AA2	rs11575934	2	A	G	Gln	Arg	214	2	IL12RB1	nonsynonymous	9449420	0.405	NT_011295	NM_005535	NP_005526	A	G	Gln	Arg	214	2	IL12RB1	Mycobacterial infection	www.ncbi.nlm.nih.gov/entrez/query.fcgi?cmd=Retrieve&db=PubMed&list_uids=9603732&dopt=Abstract
AA1>AA2	rs401502	10	G	C	Gly	Arg	378	1	IL12RB1	nonsynonymous	9443215	0.449	NT_011295	NM_005535	NP_005526	G	C	Gly	Arg	378	1	IL12RB1	Tuberculosis, susceptibility to, association with	www.ncbi.nlm.nih.gov/entrez/query.fcgi?cmd=Retrieve&db=PubMed&list_uids=12596048&dopt=Abstract
AA1>AA2	rs375947	3	T	C	Met	Thr	365	2	IL12RB1	nonsynonymous	9443253	0.454	NT_011295	NM_005535	NP_005526	T	C	Met	Thr	365	2	IL12RB1	Tuberculosis, susceptibility to, association with	www.ncbi.nlm.nih.gov/entrez/query.fcgi?cmd=Retrieve&db=PubMed&list_uids=12596048&dopt=Abstract
AA1>AA2	rs1805011	10	A	C	Glu	Ala	400	2	IL4R	nonsynonymous	18686951	0.372	NT_010393	NM_000418	NP_000409	A	C	Glu	Ala	400	2	IL4R	Decreased total IgE level, association with	www.ncbi.nlm.nih.gov/entrez/query.fcgi?cmd=Retrieve&db=PubMed&list_uids=10600010&dopt=Abstract
AA1>AA2	rs1805012	2	T	C	Cys	Arg	431	1	IL4R	nonsynonymous	18687043	0.177	NT_010393	NM_000418	NP_000409	T	C	Cys	Arg	431	1	IL4R	Decreased total IgE level, association with	www.ncbi.nlm.nih.gov/entrez/query.fcgi?cmd=Retrieve&db=PubMed&list_uids=10600010&dopt=Abstract
AA1>AA2	rs1801275	3	A	G	Gln	Arg	576	2	IL4R	nonsynonymous	18687479	0.419	NT_010393	NM_000418	NP_000409	A	G	Gln	Arg	576	2	IL4R	Atopy, association with	www.ncbi.nlm.nih.gov/entrez/query.fcgi?cmd=Retrieve&db=PubMed&list_uids=9392697&dopt=Abstract
AA1>AA2	rs1805015	2	T	C	Ser	Pro	503	1	IL4R	nonsynonymous	18687259	0.326	NT_010393	NM_000418	NP_000409	T	C	Ser	Pro	503	1	IL4R	Atopy, association with	www.ncbi.nlm.nih.gov/entrez/query.fcgi?cmd=Retrieve&db=PubMed&list_uids=10233717&dopt=Abstract
AA1>AA2	rs1805010	10	A	G	Ile	Val	75	1	IL4R	nonsynonymous	18669282	0.499	NT_010393	NM_000418	NP_000409	A	G	Ile	Val	75	1	IL4R	Asthma, atopic, association with	www.ncbi.nlm.nih.gov/entrez/query.fcgi?cmd=Retrieve&db=PubMed&list_uids=9620765&dopt=Abstract
AA1>AA2	rs12720062	0	G	A	Ala	Thr	257	1	INHA	nonsynonymous	70649332	NA	NT_005403	NM_002191	NP_002182	G	A	Ala	Thr	257	1	INHA	Premature ovarian failure	www.ncbi.nlm.nih.gov/entrez/query.fcgi?cmd=Retrieve&db=PubMed&list_uids=11098038&dopt=Abstract
AA1>AA2	rs1801278	3	G	A	Gly	Arg	971	1	IRS1	nonsynonymous	77869960	0.098	NT_005403	NM_005544	NP_005535	G	A	Gly	Arg	971	1	IRS1	Diabetes, NIDDM, association with	www.ncbi.nlm.nih.gov/entrez/query.fcgi?cmd=Retrieve&db=PubMed&list_uids=8104271&dopt=Abstract
AA1>AA2	rs1801277	0	A	G	Ser	Gly	892	1	IRS1	nonsynonymous	77870197	NA	NT_005403	NM_005544	NP_005535	A	G	Ser	Gly	892	1	IRS1	Diabetes, NIDDM, association with	www.ncbi.nlm.nih.gov/entrez/query.fcgi?cmd=Retrieve&db=PubMed&list_uids=8083355&dopt=Abstract
AA1>AA2	rs1801276	2	G	C	Ala	Pro	512	1	IRS1	nonsynonymous	77871337	0.498	NT_005403	NM_005544	NP_005535	G	C	Ala	Pro	512	1	IRS1	Diabetes, NIDDM, association with	www.ncbi.nlm.nih.gov/entrez/query.fcgi?cmd=Retrieve&db=PubMed&list_uids=8104271&dopt=Abstract
AA1>AA2	rs1805097	11	G	A	Gly	Asp	1057	2	IRS2	nonsynonymous	23524907	0.332	NT_009952	NM_003749	NP_003740	G	A	Gly	Asp	1057	2	IRS2	Diabetes in overweight people, association with	www.ncbi.nlm.nih.gov/entrez/query.fcgi?cmd=Retrieve&db=PubMed&list_uids=11030756&dopt=Abstract
AA1>AA2	rs5030672	0	C	T	Arg	Trp	586	1	ITGB2	nonsynonymous	1626648	NA	NT_011515	NM_000211	NP_000202	C	T	Arg	Trp	586	1	ITGB2	Leukocyte adhesion deficiency	www.ncbi.nlm.nih.gov/entrez/query.fcgi?cmd=Retrieve&db=PubMed&list_uids=1346613&dopt=Abstract
AA1>AA2	rs3213409	2	G	A	Val	Ile	722	1	JAK3	nonsynonymous	9208498	0.008	NT_011295	NM_000215	NP_000206	G	A	Val	Ile	722	1	JAK3	Immunodeficiency, severe combined	www.ncbi.nlm.nih.gov/entrez/query.fcgi?cmd=Retrieve&db=PubMed&list_uids=10982185&dopt=Abstract
AA1>AA2	rs2232398	0	G	A	Glu	Lys	337	1	K6HF	nonsynonymous	14967657	NA	NT_029419	NM_004693	NP_004684	G	A	Glu	Lys	337	1	k6hf	Loose anagen hair syndrome?	www.ncbi.nlm.nih.gov/entrez/query.fcgi?cmd=Retrieve&db=PubMed&list_uids=11939812&dopt=Abstract
AA1>AA2	rs28933383	0	C	G	Thr	Arg	226	2	KCNA1	nonsynonymous	4875482	NA	NT_009759	NM_000217	NP_000208	C	G	Thr	Arg	226	2	KCNA1	Episodic ataxia / myokymia	www.ncbi.nlm.nih.gov/entrez/query.fcgi?cmd=Retrieve&db=PubMed&list_uids=10355668&dopt=Abstract
AA1>AA2	rs28933382	0	C	A	Pro	His	244	2	KCNA1	nonsynonymous	4875536	NA	NT_009759	NM_000217	NP_000208	C	A	Pro	His	244	2	KCNA1	Myokymia	www.ncbi.nlm.nih.gov/entrez/query.fcgi?cmd=Retrieve&db=PubMed&list_uids=11026449&dopt=Abstract
AA1>AA2	rs28933381	0	G	C	Ala	Pro	242	1	KCNA1	nonsynonymous	4875529	NA	NT_009759	NM_000217	NP_000208	G	C	Ala	Pro	242	1	KCNA1	Epilepsy partial and myokymia	www.ncbi.nlm.nih.gov/entrez/query.fcgi?cmd=Retrieve&db=PubMed&list_uids=11026449&dopt=Abstract
AA1>AA2	rs1805128	2	G	A	Asp	Asn	85	1	KCNE1	nonsynonymous	21483550	0.018	NT_011512	NM_000219	NP_000210	G	A	Asp	Asn	85	1	KCNE1	Long QT syndrome	www.ncbi.nlm.nih.gov/entrez/query.fcgi?cmd=Retrieve&db=PubMed&list_uids=14760488&dopt=Abstract
AA1>AA2	rs17857111	0	G	A	Arg	His	32	2	KCNE1	nonsynonymous	21483708	NA	NT_011512	NM_000219	NP_000210	G	A	Arg	His	32	2	KCNE1	Long QT syndrome	www.ncbi.nlm.nih.gov/entrez/query.fcgi?cmd=Retrieve&db=PubMed&list_uids=10973849&dopt=Abstract
AA1>AA2	rs28933384	0	C	T	Thr	Ile	7	2	KCNE1	nonsynonymous	21483783	NA	NT_011512	NM_000219	NP_000210	C	T	Thr	Ile	7	2	KCNE1	Jervell and Lange-Nielsen syndrome	www.ncbi.nlm.nih.gov/entrez/query.fcgi?cmd=Retrieve&db=PubMed&list_uids=9354783&dopt=Abstract
AA1>AA2	rs2234916	2	A	G	Thr	Ala	8	1	KCNE2	nonsynonymous	21404669	0.013	NT_011512	NM_172201	NP_751951	A	G	Thr	Ala	8	1	KCNE2	Long QT interval, drug induced, association with	www.ncbi.nlm.nih.gov/entrez/query.fcgi?cmd=Retrieve&db=PubMed&list_uids=10984545&dopt=Abstract
AA1>AA2	rs16991652	delete	C	G	Gln	Glu	9	1	KCNE2	nonsynonymous	21404672	0.008	NT_011512	NM_172201	NP_751951	C	G	Gln	Glu	9	1	KCNE2	Cardiac arrhythmia	www.ncbi.nlm.nih.gov/entrez/query.fcgi?cmd=Retrieve&db=PubMed&list_uids=10219239&dopt=Abstract
AA1>AA2	rs17215437	1	G	A	Arg	His	83	2	KCNE3	nonsynonymous	4391110	0.013	NT_033927	NM_005472	NP_005463	G	A	Arg	His	83	2	KCNE3	Periodic paralysis	www.ncbi.nlm.nih.gov/entrez/query.fcgi?cmd=Retrieve&db=PubMed&list_uids=11207363&dopt=Abstract
AA1>AA2	rs28928904	0	T	G	Ile	Arg	593	2	KCNH2	nonsynonymous	11224719	NA	NT_007914	NM_000238	NP_000229	T	G	Ile	Arg	593	2	KCNH2	Long QT syndrome	www.ncbi.nlm.nih.gov/entrez/query.fcgi?cmd=Retrieve&db=PubMed&list_uids=8635257&dopt=Abstract
AA1>AA2	rs12720441	delete	C	T	Arg	Trp	784	1	KCNH2	nonsynonymous	11223320	0.003	NT_007914	NM_000238	NP_000229	C	T	Arg	Trp	784	1	KCNH2	Long QT syndrome, drug-associated	www.ncbi.nlm.nih.gov/entrez/query.fcgi?cmd=Retrieve&db=PubMed&list_uids=11997281&dopt=Abstract
AA1>AA2	rs28936678	0	T	C	Leu	Pro	147	2	KCNJ11	nonsynonymous	16196440	NA	NT_009237	NM_000525	NP_000516	T	C	Leu	Pro	147	2	KCNJ11	Hypoglycaemia, persistent hyperinsulinaemic	www.ncbi.nlm.nih.gov/entrez/query.fcgi?cmd=Retrieve&db=PubMed&list_uids=8923010&dopt=Abstract
AA1>AA2	rs179489	0	G	C	Gly	Arg	168	1	KCNQ1	nonsynonymous	1379123	NA	NT_009237	NM_000218	NP_000209	G	C	Gly	Arg	168	1	KCNQ1	Long QT syndrome	www.ncbi.nlm.nih.gov/entrez/query.fcgi?cmd=Retrieve&db=PubMed&list_uids=9386136&dopt=Abstract
AA1>AA2	rs12720449	delete	C	G	Pro	Arg	448	2	KCNQ1	nonsynonymous	1397275	0.003	NT_009237	NM_000218	NP_000209	C	G	Pro	Arg	448	2	KCNQ1	Long QT syndrome	www.ncbi.nlm.nih.gov/entrez/query.fcgi?cmd=Retrieve&db=PubMed&list_uids=10973849&dopt=Abstract
AA1>AA2	rs17221854	delete	C	T	Arg	Cys	583	1	KCNQ1	nonsynonymous	1586461	0.003	NT_009237	NM_000218	NP_000209	C	T	Arg	Cys	583	1	KCNQ1	Long QT syndrome	www.ncbi.nlm.nih.gov/entrez/query.fcgi?cmd=Retrieve&db=PubMed&list_uids=10973849&dopt=Abstract
AA1>AA2	rs12720459	delete	C	T	Ala	Val	341	2	KCNQ1	nonsynonymous	1392006	NA	NT_009237	NM_000218	NP_000209	C	T	Ala	Val	341	2	KCNQ1	Long QT syndrome	www.ncbi.nlm.nih.gov/entrez/query.fcgi?cmd=Retrieve&db=PubMed&list_uids=8528244&dopt=Abstract
AA1>AA2	rs8176058	2	C	T	Thr	Met	193	2	KEL	nonsynonymous	3310213	0.019	NT_007914	NM_000420	NP_000411	C	T	Thr	Met	193	2	KEL	Kell blood group variation	www.ncbi.nlm.nih.gov/entrez/query.fcgi?cmd=Retrieve&db=PubMed&list_uids=7849312&dopt=Abstract
AA1>AA2	rs8176038	3	T	C	Leu	Pro	597	2	KEL	nonsynonymous	3295318	0.086	NT_007914	NM_000420	NP_000411	T	C	Leu	Pro	597	2	KEL	Kell blood group variation	www.ncbi.nlm.nih.gov/entrez/query.fcgi?cmd=Retrieve&db=PubMed&list_uids=7570911&dopt=Abstract
AA1>AA2	rs8176059	0	C	T	Arg	Trp	281	1	KEL	nonsynonymous	3306559	0.004	NT_007914	NM_000420	NP_000411	C	T	Arg	Trp	281	1	KEL	Kell blood group variation	www.ncbi.nlm.nih.gov/entrez/query.fcgi?cmd=Retrieve&db=PubMed&list_uids=8669078&dopt=Abstract
AA1>AA2	rs28933371	0	T	G	Phe	Cys	584	2	KIT	nonsynonymous	2933568	NA	NT_022853	NM_000222	NP_000213	T	G	Phe	Cys	584	2	KIT	Piebaldism	www.ncbi.nlm.nih.gov/entrez/query.fcgi?cmd=Retrieve&db=PubMed&list_uids=11074500&dopt=Abstract
AA1>AA2	rs9527025	10	G	C	Cys	Ser	370	2	KL	nonsynonymous	14608193	0.196	NT_024524	NM_004795	NP_004786	G	C	Cys	Ser	370	2	KL	Age related phenotypes, association with	www.ncbi.nlm.nih.gov/entrez/query.fcgi?cmd=Retrieve&db=PubMed&list_uids=11792841&dopt=Abstract
AA1>AA2	rs9536314	11	T	G	Phe	Val	352	1	KL	nonsynonymous	14608138	0.074	NT_024524	NM_004795	NP_004786	T	G	Phe	Val	352	1	KL	Age related phenotypes, association with	www.ncbi.nlm.nih.gov/entrez/query.fcgi?cmd=Retrieve&db=PubMed&list_uids=11792841&dopt=Abstract
AA1>AA2	rs28936695	0	T	C	Met	Thr	129	2	KRT12	nonsynonymous	2747349	NA	NT_010755	NM_000223	NP_000214	T	C	Met	Thr	129	2	KRT12	Corneal dystrophy, Meesmann	www.ncbi.nlm.nih.gov/entrez/query.fcgi?cmd=Retrieve&db=PubMed&list_uids=10644419&dopt=Abstract
AA1>AA2	rs28928893	0	T	C	Met	Thr	119	2	KRT14	nonsynonymous	3467027	NA	NT_010755	NM_000526	NP_000517	T	C	Met	Thr	119	2	KRT14	Epidermolysis bullosa, Dowling-Meara	www.ncbi.nlm.nih.gov/entrez/query.fcgi?cmd=Retrieve&db=PubMed&list_uids=9804355&dopt=Abstract
AA1>AA2	rs28928895	0	T	A	Leu	Gln	128	2	KRT16	nonsynonymous	3492854	NA	NT_010755	NM_005557	NP_005548	T	A	Leu	Gln	128	2	KRT16	Pachyonychia congenita 1	www.ncbi.nlm.nih.gov/entrez/query.fcgi?cmd=Retrieve&db=PubMed&list_uids=11886499&dopt=Abstract
AA1>AA2	rs28928894	0	T	C	Met	Thr	121	2	KRT16	nonsynonymous	3492875	NA	NT_010755	NM_005557	NP_005548	T	C	Met	Thr	121	2	KRT16	Pachyonychia congenita 1	www.ncbi.nlm.nih.gov/entrez/query.fcgi?cmd=Retrieve&db=PubMed&list_uids=11886499&dopt=Abstract
AA1>AA2	rs28933088	0	T	G	Tyr	Asp	98	1	KRT17	nonsynonymous	3504766	NA	NT_010755	NM_000422	NP_000413	T	G	Tyr	Asp	98	1	KRT17	Pachyonychia congenita 2	www.ncbi.nlm.nih.gov/entrez/query.fcgi?cmd=Retrieve&db=PubMed&list_uids=9008238&dopt=Abstract
AA1>AA2	rs28928899	0	T	A	Leu	Gln	95	2	KRT17	nonsynonymous	3504774	NA	NT_010755	NM_000422	NP_000413	T	A	Leu	Gln	95	2	KRT17	Pachyonychia congenita 2	www.ncbi.nlm.nih.gov/entrez/query.fcgi?cmd=Retrieve&db=PubMed&list_uids=11348474&dopt=Abstract
AA1>AA2	rs28928896	0	A	C	Asn	His	92	1	KRT17	nonsynonymous	3504784	NA	NT_010755	NM_000422	NP_000413	A	C	Asn	His	92	1	KRT17	Steatocystoma multiplex	www.ncbi.nlm.nih.gov/entrez/query.fcgi?cmd=Retrieve&db=PubMed&list_uids=9008238&dopt=Abstract
AA1>AA2	rs28928897	0	G	A	Arg	His	94	2	KRT17	nonsynonymous	3504777	NA	NT_010755	NM_000422	NP_000413	G	A	Arg	His	94	2	KRT17	Steatocystoma multiplex	www.ncbi.nlm.nih.gov/entrez/query.fcgi?cmd=Retrieve&db=PubMed&list_uids=9008238&dopt=Abstract
AA1>AA2	rs28928897	0	G	C	Arg	Pro	94	2	KRT17	nonsynonymous	3504777	NA	NT_010755	NM_000422	NP_000413	G	C	Arg	Pro	94	2	KRT17	Pachyonychia congenita 2	www.ncbi.nlm.nih.gov/entrez/query.fcgi?cmd=Retrieve&db=PubMed&list_uids=11348474&dopt=Abstract
AA1>AA2	rs28928899	0	T	C	Leu	Pro	95	2	KRT17	nonsynonymous	3504774	NA	NT_010755	NM_000422	NP_000413	T	C	Leu	Pro	95	2	KRT17	Pachyonychia congenita 2	www.ncbi.nlm.nih.gov/entrez/query.fcgi?cmd=Retrieve&db=PubMed&list_uids=11886499&dopt=Abstract
AA1>AA2	rs28933089	0	T	C	Leu	Pro	99	2	KRT17	nonsynonymous	3504762	NA	NT_010755	NM_000422	NP_000413	T	C	Leu	Pro	99	2	KRT17	Pachyonychia congenita 2	www.ncbi.nlm.nih.gov/entrez/query.fcgi?cmd=Retrieve&db=PubMed&list_uids=11886499&dopt=Abstract
AA1>AA2	rs28928898	0	T	C	Met	Thr	88	2	KRT17	nonsynonymous	3504795	NA	NT_010755	NM_000422	NP_000413	T	C	Met	Thr	88	2	KRT17	Pachyonychia congenita 2	www.ncbi.nlm.nih.gov/entrez/query.fcgi?cmd=Retrieve&db=PubMed&list_uids=10571744&dopt=Abstract
AA1>AA2	rs28933087	0	T	G	Phe	Val	174	1	KRT6A	nonsynonymous	15029759	NA	NT_029419	NM_005554	NP_005545	T	G	Phe	Val	174	1	KRT6A	Pachyonychia congenita 1	www.ncbi.nlm.nih.gov/entrez/query.fcgi?cmd=Retrieve&db=PubMed&list_uids=11886499&dopt=Abstract
AA1>AA2	rs11554495	0	G	T	Gly	Cys	62	1	KRT8	nonsynonymous	15441888	NA	NT_029419	NM_002273	NP_002264	G	T	Gly	Cys	62	1	KRT8	Cryptogenic liver disease	www.ncbi.nlm.nih.gov/entrez/query.fcgi?cmd=Retrieve&db=PubMed&list_uids=11372009&dopt=Abstract
AA1>AA2	rs1800564	0	G	A	Val	Met	110	1	LEP	nonsynonymous	53078216	NA	NT_007933	NM_000230	NP_000221	G	A	Val	Met	110	1	LEP	Low serum leptin levels, association with	www.ncbi.nlm.nih.gov/entrez/query.fcgi?cmd=Retrieve&db=PubMed&list_uids=9745435&dopt=Abstract
AA1>AA2	rs1137100	10	A	G	Lys	Arg	109	2	LEPR	nonsynonymous	36008360	0.491	NT_032977	NM_001003	NP_001003	A	G	Lys	Arg	109	2	LEPR	Elevated leptin levels, association with	www.ncbi.nlm.nih.gov/entrez/query.fcgi?cmd=Retrieve&db=PubMed&list_uids=12634434&dopt=Abstract
AA1>AA2	rs1137101	2	A	G	Gln	Arg	223	2	LEPR	nonsynonymous	36030432	0.434	NT_032977	NM_001003	NP_001003	A	G	Gln	Arg	223	2	LEPR	Higher body mass index, association with	www.ncbi.nlm.nih.gov/entrez/query.fcgi?cmd=Retrieve&db=PubMed&list_uids=11354636&dopt=Abstract
AA1>AA2	rs28937874	0	A	C	Glu	Ala	383	2	LGI1	nonsynonymous	14305560	NA	NT_030059	NM_005097	NP_005088	A	C	Glu	Ala	383	2	LGI1	Epilepsy, partial, with auditory features	www.ncbi.nlm.nih.gov/entrez/query.fcgi?cmd=Retrieve&db=PubMed&list_uids=11810107&dopt=Abstract
AA1>AA2	rs28939075	0	T	G	Phe	Cys	318	2	LGI1	nonsynonymous	14305365	NA	NT_030059	NM_005097	NP_005088	T	G	Phe	Cys	318	2	LGI1	Epilepsy, partial, with auditory features	www.ncbi.nlm.nih.gov/entrez/query.fcgi?cmd=Retrieve&db=PubMed&list_uids=12771268&dopt=Abstract
AA1>AA2	rs1805388	7	C	T	Thr	Ile	9	2	LIG4	nonsynonymous	21953267	0.272	NT_009952	NM_002312	NP_002303	C	T	Thr	Ile	9	2	LIG4	Reduced risk of multiple myeloma, association	www.ncbi.nlm.nih.gov/entrez/query.fcgi?cmd=Retrieve&db=PubMed&list_uids=12471202&dopt=Abstract
AA1>AA2	rs1805389	3	C	T	Ala	Val	3	2	LIG4	nonsynonymous	21953285	0.071	NT_009952	NM_002312	NP_002303	C	T	Ala	Val	3	2	LIG4	Reduced risk of multiple myeloma, association	www.ncbi.nlm.nih.gov/entrez/query.fcgi?cmd=Retrieve&db=PubMed&list_uids=12471202&dopt=Abstract
AA1>AA2	rs28933090	0	T	G	Leu	Arg	85	2	LMNA	nonsynonymous	6575318	NA	NT_004487	NM_005572	NP_005563	T	G	Leu	Arg	85	2	LMNA	Cardiomyopathy, dilated	www.ncbi.nlm.nih.gov/entrez/query.fcgi?cmd=Retrieve&db=PubMed&list_uids=10580070&dopt=Abstract
AA1>AA2	rs11575937	0	G	A	Arg	Gln	482	2	LMNA	nonsynonymous	6597131	NA	NT_004487	NM_005572	NP_005563	G	A	Arg	Gln	482	2	LMNA	Partial lipodystrophy, Dunnigan	www.ncbi.nlm.nih.gov/entrez/query.fcgi?cmd=Retrieve&db=PubMed&list_uids=10587585&dopt=Abstract
AA1>AA2	rs28928900	0	C	G	Arg	Gly	60	1	LMNA	nonsynonymous	6575242	NA	NT_004487	NM_005572	NP_005563	C	G	Arg	Gly	60	1	LMNA	Cardiomyopathy, dilated	www.ncbi.nlm.nih.gov/entrez/query.fcgi?cmd=Retrieve&db=PubMed&list_uids=10580070&dopt=Abstract
AA1>AA2	rs28933092	0	A	G	Glu	Gly	203	2	LMNA	nonsynonymous	6594643	NA	NT_004487	NM_005572	NP_005563	A	G	Glu	Gly	203	2	LMNA	Cardiomyopathy, dilated	www.ncbi.nlm.nih.gov/entrez/query.fcgi?cmd=Retrieve&db=PubMed&list_uids=10580070&dopt=Abstract
AA1>AA2	rs28928903	0	G	C	Ala	Pro	57	1	LMNA	nonsynonymous	6575233	NA	NT_004487	NM_005572	NP_005563	G	C	Ala	Pro	57	1	LMNA	Werner syndrome, atypical	www.ncbi.nlm.nih.gov/entrez/query.fcgi?cmd=Retrieve&db=PubMed&list_uids=12927431&dopt=Abstract
AA1>AA2	rs28928901	0	C	T	His	Tyr	222	1	LMNA	nonsynonymous	6594975	NA	NT_004487	NM_005572	NP_005563	C	T	His	Tyr	222	1	LMNA	Muscular dystrophy, Emery-Dreifuss	www.ncbi.nlm.nih.gov/entrez/query.fcgi?cmd=Retrieve&db=PubMed&list_uids=10739764&dopt=Abstract
AA1>AA2	rs28939692	0	G	A	Arg	Gln	200	2	LMX1B	nonsynonymous	36776734	NA	NT_008470	NM_002316	NP_002307	G	A	Arg	Gln	200	2	LMX1B	Nail patella syndrome	www.ncbi.nlm.nih.gov/entrez/query.fcgi?cmd=Retrieve&db=PubMed&list_uids=9837817&dopt=Abstract
AA1>AA2	rs4988321	3	G	A	Val	Met	667	1	LRP5	nonsynonymous	13479984	0.076	NT_033903	NM_002335	NP_002326	G	A	Val	Met	667	1	LRP5	Osteoporosis-pseudoglioma syndrome	www.ncbi.nlm.nih.gov/entrez/query.fcgi?cmd=Retrieve&db=PubMed&list_uids=11719191&dopt=Abstract
AA1>AA2	rs1135062	3	A	G	Thr	Ala	539	1	LU	nonsynonymous	17590962	0.453	NT_011109	NM_001013	NP_001013	A	G	Thr	Ala	539	1	LU	Blood group variation	www.ncbi.nlm.nih.gov/entrez/query.fcgi?cmd=Retrieve&db=PubMed&list_uids=9166867&dopt=Abstract
AA1>AA2	rs28399653	3	G	A	Arg	His	77	2	LU	nonsynonymous	17583663	0.063	NT_011109	NM_001013	NP_001013	G	A	Arg	His	77	2	LU	Blood group variation	www.ncbi.nlm.nih.gov/entrez/query.fcgi?cmd=Retrieve&db=PubMed&list_uids=9166867&dopt=Abstract
AA1>AA2	rs28399659	2	A	T	Gln	Leu	581	2	LU	nonsynonymous	17591180	0.043	NT_011109	NM_001013	NP_001013	A	T	Gln	Leu	581	2	LU	Blood group variation	www.bioc.aecom.yu.edu/bgmut/lutheran_rare.htm
AA1>AA2	rs28399656	2	T	A	Met	Lys	204	2	LU	nonsynonymous	17584922	0.042	NT_011109	NM_001013	NP_001013	T	A	Met	Lys	204	2	LU	Blood group variation	www.bioc.aecom.yu.edu/bgmut/lutheran_rare.htm
AA1>AA2	rs28939677	0	C	A	Ala	Asp	219	2	MATN3	nonsynonymous	3847717	NA	NT_015926	NM_002381	NP_002372	C	A	Ala	Asp	219	2	MATN3	Multiple epiphyseal dysplasia	www.ncbi.nlm.nih.gov/entrez/query.fcgi?cmd=Retrieve&db=PubMed&list_uids=14729835&dopt=Abstract
AA1>AA2	rs1800450	11	G	A	Gly	Asp	54	2	MBL2	nonsynonymous	3082390	0.225	NT_008583	NM_000242	NP_000233	G	A	Gly	Asp	54	2	MBL2	Mannose-binding protein deficiency, association	www.ncbi.nlm.nih.gov/entrez/query.fcgi?cmd=Retrieve&db=PubMed&list_uids=1675710&dopt=Abstract
AA1>AA2	rs5030737	2	C	T	Arg	Cys	52	1	MBL2	nonsynonymous	3082397	0.071	NT_008583	NM_000242	NP_000233	C	T	Arg	Cys	52	1	MBL2	Mannose-binding protein deficiency, association	www.ncbi.nlm.nih.gov/entrez/query.fcgi?cmd=Retrieve&db=PubMed&list_uids=8206524&dopt=Abstract
AA1>AA2	rs1800451	2	G	A	Gly	Glu	57	2	MBL2	nonsynonymous	3082381	0.159	NT_008583	NM_000242	NP_000233	G	A	Gly	Glu	57	2	MBL2	Mannose-binding protein deficiency, association	www.ncbi.nlm.nih.gov/entrez/query.fcgi?cmd=Retrieve&db=PubMed&list_uids=1304173&dopt=Abstract
AA1>AA2	rs1805007	3	C	T	Arg	Cys	151	1	MC1R	nonsynonymous	1546734	0.082	NT_010542	NM_002386	NP_002377	C	T	Arg	Cys	151	1	MC1R	UV-induced skin damage, vulnerability to	www.ncbi.nlm.nih.gov/entrez/query.fcgi?cmd=Retrieve&db=PubMed&list_uids=9571181&dopt=Abstract
AA1>AA2	rs885479	11	G	A	Arg	Gln	163	2	MC1R	nonsynonymous	1546771	0.239	NT_010542	NM_002386	NP_002377	G	A	Arg	Gln	163	2	MC1R	Ephelides, increased risk, association with	www.ncbi.nlm.nih.gov/entrez/query.fcgi?cmd=Retrieve&db=PubMed&list_uids=11487574&dopt=Abstract
AA1>AA2	rs1805006	0	C	A	Asp	Glu	84	3	MC1R	nonsynonymous	1546535	NA	NT_010542	NM_002386	NP_002377	C	A	Asp	Glu	84	3	MC1R	Melanoma, association with	www.ncbi.nlm.nih.gov/entrez/query.fcgi?cmd=Retrieve&db=PubMed&list_uids=8894704&dopt=Abstract
AA1>AA2	rs11547464	0	G	A	Arg	His	142	2	MC1R	nonsynonymous	1546708	NA	NT_010542	NM_002386	NP_002377	G	A	Arg	His	142	2	MC1R	Red hair, association with	www.ncbi.nlm.nih.gov/entrez/query.fcgi?cmd=Retrieve&db=PubMed&list_uids=10403794&dopt=Abstract
AA1>AA2	rs1805009	0	G	C	Asp	His	294	1	MC1R	nonsynonymous	1547163	NA	NT_010542	NM_002386	NP_002377	G	C	Asp	His	294	1	MC1R	UV-induced skin damage, vulnerability to	www.ncbi.nlm.nih.gov/entrez/query.fcgi?cmd=Retrieve&db=PubMed&list_uids=7581459&dopt=Abstract
AA1>AA2	rs1805005	3	G	T	Val	Leu	60	1	MC1R	nonsynonymous	1546461	0.084	NT_010542	NM_002386	NP_002377	G	T	Val	Leu	60	1	MC1R	Fair hair, association with	www.ncbi.nlm.nih.gov/entrez/query.fcgi?cmd=Retrieve&db=PubMed&list_uids=9302268&dopt=Abstract
AA1>AA2	rs2228479	3	G	A	Val	Met	92	1	MC1R	nonsynonymous	1546557	0.28	NT_010542	NM_002386	NP_002377	G	A	Val	Met	92	1	MC1R	Ephelides, increased risk, association with	www.ncbi.nlm.nih.gov/entrez/query.fcgi?cmd=Retrieve&db=PubMed&list_uids=11487574&dopt=Abstract
AA1>AA2	rs1805008	3	C	T	Arg	Trp	160	1	MC1R	nonsynonymous	1546761	0.06	NT_010542	NM_002386	NP_002377	C	T	Arg	Trp	160	1	MC1R	Red hair, association with	www.ncbi.nlm.nih.gov/entrez/query.fcgi?cmd=Retrieve&db=PubMed&list_uids=9665397&dopt=Abstract
AA1>AA2	rs28940892	0	A	G	Tyr	Cys	254	2	MC2R	nonsynonymous	13874757	NA	NT_010859	NM_000529	NP_000520	A	G	Tyr	Cys	254	2	MC2R	Glucocorticoid deficiency	www.ncbi.nlm.nih.gov/entrez/query.fcgi?cmd=Retrieve&db=PubMed&list_uids=7608277&dopt=Abstract
AA1>AA2	rs13447327	0	C	G	Ser	Arg	94	3	MC4R	nonsynonymous	5830147	NA	NT_025028	NM_005912	NP_005903	C	G	Ser	Arg	94	3	MC4R	Obesity, autosomal dominant	www.ncbi.nlm.nih.gov/entrez/query.fcgi?cmd=Retrieve&db=PubMed&list_uids=12970296&dopt=Abstract
AA1>AA2	rs2282556	1	G	A	Gly	Arg	98	1	MC4R	nonsynonymous	5830137	NA	NT_025028	NM_005912	NP_005903	G	A	Gly	Arg	98	1	MC4R	Obesity, autosomal dominant	www.ncbi.nlm.nih.gov/entrez/query.fcgi?cmd=Retrieve&db=PubMed&list_uids=11756348&dopt=Abstract
AA1>AA2	rs13447333	0	G	A	Gly	Asp	181	2	MC4R	nonsynonymous	5829887	NA	NT_025028	NM_005912	NP_005903	G	A	Gly	Asp	181	2	MC4R	Obesity, autosomal dominant	www.ncbi.nlm.nih.gov/entrez/query.fcgi?cmd=Retrieve&db=PubMed&list_uids=12970296&dopt=Abstract
AA1>AA2	rs13447335	0	C	A	Ala	Glu	244	2	MC4R	nonsynonymous	5829698	NA	NT_025028	NM_005912	NP_005903	C	A	Ala	Glu	244	2	MC4R	Obesity, autosomal dominant	www.ncbi.nlm.nih.gov/entrez/query.fcgi?cmd=Retrieve&db=PubMed&list_uids=12499395&dopt=Abstract
AA1>AA2	rs13447328	0	G	A	Val	Ile	95	1	MC4R	nonsynonymous	5830146	NA	NT_025028	NM_005912	NP_005903	G	A	Val	Ile	95	1	MC4R	Obesity, autosomal dominant	www.ncbi.nlm.nih.gov/entrez/query.fcgi?cmd=Retrieve&db=PubMed&list_uids=12970296&dopt=Abstract
AA1>AA2	rs13447326	0	C	T	Pro	Leu	78	2	MC4R	nonsynonymous	5830196	NA	NT_025028	NM_005912	NP_005903	C	T	Pro	Leu	78	2	MC4R	Obesity, autosomal dominant	www.ncbi.nlm.nih.gov/entrez/query.fcgi?cmd=Retrieve&db=PubMed&list_uids=10199800&dopt=Abstract
AA1>AA2	rs13447331	0	C	T	Ser	Leu	127	2	MC4R	nonsynonymous	5830049	NA	NT_025028	NM_005912	NP_005903	C	T	Ser	Leu	127	2	MC4R	Obesity, autosomal dominant	www.ncbi.nlm.nih.gov/entrez/query.fcgi?cmd=Retrieve&db=PubMed&list_uids=12499395&dopt=Abstract
AA1>AA2	rs13447329	0	C	T	Thr	Met	112	2	MC4R	nonsynonymous	5830094	NA	NT_025028	NM_005912	NP_005903	C	T	Thr	Met	112	2	MC4R	Obesity, autosomal dominant	www.ncbi.nlm.nih.gov/entrez/query.fcgi?cmd=Retrieve&db=PubMed&list_uids=10199800&dopt=Abstract
AA1>AA2	rs13447323	0	C	T	Ser	Phe	30	2	MC4R	nonsynonymous	5830340	NA	NT_025028	NM_005912	NP_005903	C	T	Ser	Phe	30	2	MC4R	Obesity, autosomal dominant	www.ncbi.nlm.nih.gov/entrez/query.fcgi?cmd=Retrieve&db=PubMed&list_uids=10199800&dopt=Abstract
AA1>AA2	rs13447336	0	G	A	Gly	Ser	252	1	MC4R	nonsynonymous	5829675	NA	NT_025028	NM_005912	NP_005903	G	A	Gly	Ser	252	1	MC4R	Obesity, autosomal dominant	www.ncbi.nlm.nih.gov/entrez/query.fcgi?cmd=Retrieve&db=PubMed&list_uids=10199800&dopt=Abstract
AA1>AA2	rs13447330	0	T	C	Ile	Thr	121	2	MC4R	nonsynonymous	5830067	NA	NT_025028	NM_005912	NP_005903	T	C	Ile	Thr	121	2	MC4R	Obesity, autosomal dominant	www.ncbi.nlm.nih.gov/entrez/query.fcgi?cmd=Retrieve&db=PubMed&list_uids=12970296&dopt=Abstract
AA1>AA2	rs13447337	0	T	C	Ile	Thr	317	2	MC4R	nonsynonymous	5829479	NA	NT_025028	NM_005912	NP_005903	T	C	Ile	Thr	317	2	MC4R	Obesity, autosomal dominant	www.ncbi.nlm.nih.gov/entrez/query.fcgi?cmd=Retrieve&db=PubMed&list_uids=10199800&dopt=Abstract
AA1>AA2	rs13447332	0	C	T	Arg	Trp	165	1	MC4R	nonsynonymous	5829936	NA	NT_025028	NM_005912	NP_005903	C	T	Arg	Trp	165	1	MC4R	Obesity, autosomal dominant	www.ncbi.nlm.nih.gov/entrez/query.fcgi?cmd=Retrieve&db=PubMed&list_uids=10199800&dopt=Abstract
AA1>AA2	rs13447325	0	A	T	Asp	Val	37	2	MC4R	nonsynonymous	5830319	NA	NT_025028	NM_005912	NP_005903	A	T	Asp	Val	37	2	MC4R	Obesity, autosomal dominant ?	www.ncbi.nlm.nih.gov/entrez/query.fcgi?cmd=Retrieve&db=PubMed&list_uids=12970296&dopt=Abstract
AA1>AA2	rs28934904	0	C	T	Arg	Cys	133	1	MECP2	nonsynonymous	4117356	NA	NT_011726	NM_004992	NP_004983	C	T	Arg	Cys	133	1	MECP2	Rett syndrome	www.ncbi.nlm.nih.gov/entrez/query.fcgi?cmd=Retrieve&db=PubMed&list_uids=10508514&dopt=Abstract
AA1>AA2	rs28935468	0	C	T	Arg	Cys	306	1	MECP2	nonsynonymous	4116837	NA	NT_011726	NM_004992	NP_004983	C	T	Arg	Cys	306	1	MECP2	Rett syndrome	www.ncbi.nlm.nih.gov/entrez/query.fcgi?cmd=Retrieve&db=PubMed&list_uids=10577905&dopt=Abstract
AA1>AA2	rs28934906	0	C	T	Thr	Met	158	2	MECP2	nonsynonymous	4117280	NA	NT_011726	NM_004992	NP_004983	C	T	Thr	Met	158	2	MECP2	Rett syndrome	www.ncbi.nlm.nih.gov/entrez/query.fcgi?cmd=Retrieve&db=PubMed&list_uids=10508514&dopt=Abstract
AA1>AA2	rs28934905	0	T	C	Phe	Ser	155	2	MECP2	nonsynonymous	4117289	NA	NT_011726	NM_004992	NP_004983	T	C	Phe	Ser	155	2	MECP2	Rett syndrome	www.ncbi.nlm.nih.gov/entrez/query.fcgi?cmd=Retrieve&db=PubMed&list_uids=10508514&dopt=Abstract
AA1>AA2	rs28934907	0	C	T	Arg	Trp	106	1	MECP2	nonsynonymous	4118193	NA	NT_011726	NM_004992	NP_004983	C	T	Arg	Trp	106	1	MECP2	Rett syndrome	www.ncbi.nlm.nih.gov/entrez/query.fcgi?cmd=Retrieve&db=PubMed&list_uids=10508514&dopt=Abstract
AA1>AA2	rs28935168	0	C	G	Leu	Val	100	1	MECP2	nonsynonymous	4118211	NA	NT_011726	NM_004992	NP_004983	C	G	Leu	Val	100	1	MECP2	Rett syndrome	www.ncbi.nlm.nih.gov/entrez/query.fcgi?cmd=Retrieve&db=PubMed&list_uids=11913567&dopt=Abstract
AA1>AA2	rs28934908	0	C	T	Ala	Val	140	2	MECP2	nonsynonymous	4117334	NA	NT_011726	NM_004992	NP_004983	C	T	Ala	Val	140	2	MECP2	Rett syndrome	www.ncbi.nlm.nih.gov/entrez/query.fcgi?cmd=Retrieve&db=PubMed&list_uids=11007980&dopt=Abstract
AA1>AA2	rs28940579	0	T	C	Val	Ala	726	2	MEFV	nonsynonymous	3233311	NA	NT_037887	NM_000243	NP_000234	T	C	Val	Ala	726	2	MEFV	Mediterranean fever, familial	www.ncbi.nlm.nih.gov/entrez/query.fcgi?cmd=Retrieve&db=PubMed&list_uids=9288758&dopt=Abstract
AA1>AA2	rs3743930	1	G	C	Glu	Gln	148	1	MEFV	nonsynonymous	3244627	0.021	NT_037887	NM_000243	NP_000234	G	C	Glu	Gln	148	1	MEFV	Mediterranean fever, familial, association with	www.ncbi.nlm.nih.gov/entrez/query.fcgi?cmd=Retrieve&db=PubMed&list_uids=9668175&dopt=Abstract
AA1>AA2	rs11466024	2	G	A	Arg	Gln	408	2	MEFV	nonsynonymous	3239469	0.032	NT_037887	NM_000243	NP_000234	G	A	Arg	Gln	408	2	MEFV	Mediterranean fever, familial	www.ncbi.nlm.nih.gov/entrez/query.fcgi?cmd=Retrieve&db=PubMed&list_uids=10364520&dopt=Abstract
AA1>AA2	rs28940580	0	G	A	Met	Ile	680	3	MEFV	nonsynonymous	3233448	NA	NT_037887	NM_000243	NP_000234	G	A	Met	Ile	680	3	MEFV	Mediterranean fever, familial	www.ncbi.nlm.nih.gov/entrez/query.fcgi?cmd=Retrieve&db=PubMed&list_uids=10090880&dopt=Abstract
AA1>AA2	rs28940580	0	G	C	Met	Ile	680	3	MEFV	nonsynonymous	3233448	NA	NT_037887	NM_000243	NP_000234	G	C	Met	Ile	680	3	MEFV	Mediterranean fever, familial	www.ncbi.nlm.nih.gov/entrez/query.fcgi?cmd=Retrieve&db=PubMed&list_uids=9288758&dopt=Abstract
AA1>AA2	rs28940578	0	G	A	Met	Ile	694	3	MEFV	nonsynonymous	3233406	NA	NT_037887	NM_000243	NP_000234	G	A	Met	Ile	694	3	MEFV	Mediterranean fever, familial	www.ncbi.nlm.nih.gov/entrez/query.fcgi?cmd=Retrieve&db=PubMed&list_uids=9288094&dopt=Abstract
AA1>AA2	rs11466018	0	T	C	Leu	Pro	110	2	MEFV	nonsynonymous	3244740	0.021	NT_037887	NM_000243	NP_000234	T	C	Leu	Pro	110	2	MEFV	Mediterranean fever, familial	www.ncbi.nlm.nih.gov/entrez/query.fcgi?cmd=Retrieve&db=PubMed&list_uids=10854105&dopt=Abstract
AA1>AA2	rs11466023	0	C	T	Pro	Ser	369	1	MEFV	nonsynonymous	3239587	0.021	NT_037887	NM_000243	NP_000234	C	T	Pro	Ser	369	1	MEFV	Mediterranean fever, familial	www.ncbi.nlm.nih.gov/entrez/query.fcgi?cmd=Retrieve&db=PubMed&list_uids=10090880&dopt=Abstract
AA1>AA2	rs28931612	0	G	A	Glu	Lys	26	1	MEN1	nonsynonymous	9883301	NA	NT_033903	NM_000244	NP_000235	G	A	Glu	Lys	26	1	MEN1	Multiple endocrine neoplasia 1	www.ncbi.nlm.nih.gov/entrez/query.fcgi?cmd=Retrieve&db=PubMed&list_uids=9820618&dopt=Abstract
AA1>AA2	rs2308321	3	A	G	Ile	Val	143	1	MGMT	nonsynonymous	2798995	0.1	NT_008818	NM_002412	NP_002403	A	G	Ile	Val	143	1	MGMT	Lung cancer, risk, association with ?	www.ncbi.nlm.nih.gov/entrez/query.fcgi?cmd=Retrieve&db=PubMed&list_uids=10750675&dopt=Abstract
AA1>AA2	rs28934611	0	T	C	Leu	Pro	626	2	MID1	nonsynonymous	8249297	NA	NT_011757	NM_000381	NP_000372	T	C	Leu	Pro	626	2	MID1	Opitz G/BBB syndrome	www.ncbi.nlm.nih.gov/entrez/query.fcgi?cmd=Retrieve&db=PubMed&list_uids=11030761&dopt=Abstract
AA1>AA2	rs28937875	0	G	A	Gly	Asp	52	2	MKKS	nonsynonymous	10334008	NA	NT_011387	NM_018848	NP_061336	G	A	Gly	Asp	52	2	MKKS	Bardet-Biedl syndrome	www.ncbi.nlm.nih.gov/entrez/query.fcgi?cmd=Retrieve&db=PubMed&list_uids=10973238&dopt=Abstract
AA1>AA2	rs4986984	3	C	T	Arg	Cys	217	1	MLH1	nonsynonymous	36993566	0.014	NT_022517	NM_000249	NP_000240	C	T	Arg	Cys	217	1	MLH1	Colorectal cancer, non-polyposis	www.ncbi.nlm.nih.gov/entrez/query.fcgi?cmd=Retrieve&db=PubMed&list_uids=8581513&dopt=Abstract
AA1>AA2	rs2308317	3	G	A	Val	Met	213	1	MLH1	nonsynonymous	36993554	0.028	NT_022517	NM_000249	NP_000240	G	A	Val	Met	213	1	MLH1	Colorectal cancer, non-polyposis	www.ncbi.nlm.nih.gov/entrez/query.fcgi?cmd=Retrieve&db=PubMed&list_uids=10713887&dopt=Abstract
AA1>AA2	rs2020873	3	C	T	His	Tyr	718	1	MLH1	nonsynonymous	37032029	0.065	NT_022517	NM_000249	NP_000240	C	T	His	Tyr	718	1	MLH1	Colorectal cancer, non-polyposis	www.uwcm.ac.uk/uwcm/mg/docs/oops.html
AA1>AA2	rs1799977	6	A	G	Ile	Val	219	1	MLH1	nonsynonymous	36993572	0.237	NT_022517	NM_000249	NP_000240	A	G	Ile	Val	219	1	MLH1	Colorectal cancer, non-polyposis ?	www.ncbi.nlm.nih.gov/entrez/query.fcgi?cmd=Retrieve&db=PubMed&list_uids=9032648&dopt=Abstract
AA1>AA2	rs28756987	0	C	T	Arg	Cys	647	1	MLH3	nonsynonymous	56514173	0.011	NT_026437	NM_014381	NP_055196	C	T	Arg	Cys	647	1	MLH3	Colorectal cancer, non-polyposis	www.ncbi.nlm.nih.gov/entrez/query.fcgi?cmd=Retrieve&db=PubMed&list_uids=11586295&dopt=Abstract
AA1>AA2	rs28756986	3	G	C	Glu	Gln	624	1	MLH3	nonsynonymous	56514242	0.021	NT_026437	NM_014381	NP_055196	G	C	Glu	Gln	624	1	MLH3	Colorectal cancer, non-polyposis	www.ncbi.nlm.nih.gov/entrez/query.fcgi?cmd=Retrieve&db=PubMed&list_uids=11586295&dopt=Abstract
AA1>AA2	rs28937870	0	C	G	Gln	Glu	24	1	MLH3	nonsynonymous	56516042	NA	NT_026437	NM_014381	NP_055196	C	G	Gln	Glu	24	1	MLH3	Colorectal cancer, non-polyposis	www.ncbi.nlm.nih.gov/entrez/query.fcgi?cmd=Retrieve&db=PubMed&list_uids=11586295&dopt=Abstract
AA1>AA2	rs28937871	0	A	G	Asn	Ser	499	2	MLH3	nonsynonymous	56514616	NA	NT_026437	NM_014381	NP_055196	A	G	Asn	Ser	499	2	MLH3	Colorectal cancer, non-polyposis	www.ncbi.nlm.nih.gov/entrez/query.fcgi?cmd=Retrieve&db=PubMed&list_uids=11586295&dopt=Abstract
AA1>AA2	rs28937908	0	T	C	Met	Thr	1	2	MLYCD	nonsynonymous	37547067	NA	NT_010498	NM_012213	NP_036345	T	C	Met	Thr	1	2	MLYCD	Malonyl-CoA decarboxylase deficiency	www.ncbi.nlm.nih.gov/entrez/query.fcgi?cmd=Retrieve&db=PubMed&list_uids=12955715&dopt=Abstract
AA1>AA2	rs28928906	0	G	A	Arg	His	295	2	MPI	nonsynonymous	45979709	NA	NT_010194	NM_002435	NP_002426	G	A	Arg	His	295	2	MPI	Congenital disorder of glycosylation 1b	www.ncbi.nlm.nih.gov/entrez/query.fcgi?cmd=Retrieve&db=PubMed&list_uids=12414827&dopt=Abstract
AA1>AA2	rs12731981	2	G	A	Val	Met	114	1	MPL	nonsynonymous	13776258	0.028	NT_032977	NM_005373	NP_005364	G	A	Val	Met	114	1	MPL	Amegakaryocytic thrombocytopaenia, congenital	www.ncbi.nlm.nih.gov/entrez/query.fcgi?cmd=Retrieve&db=PubMed&list_uids=11133753&dopt=Abstract
AA1>AA2	rs28928907	0	G	C	Arg	Pro	102	2	MPL	nonsynonymous	13776223	NA	NT_032977	NM_005373	NP_005364	G	C	Arg	Pro	102	2	MPL	Amegakaryocytic thrombocytopaenia, congenital	www.ncbi.nlm.nih.gov/entrez/query.fcgi?cmd=Retrieve&db=PubMed&list_uids=10971406&dopt=Abstract
AA1>AA2	rs28928908	0	C	A	Pro	Thr	275	1	MPL	nonsynonymous	13777685	NA	NT_032977	NM_005373	NP_005364	C	A	Pro	Thr	275	1	MPL	Amegakaryocytic thrombocytopaenia, congenital	www.ncbi.nlm.nih.gov/entrez/query.fcgi?cmd=Retrieve&db=PubMed&list_uids=11133753&dopt=Abstract
AA1>AA2	rs569108	3	A	G	Glu	Gly	237	2	MS4A2	nonsynonymous	5168899	0.242	NT_033903	NM_000139	NP_000130	A	G	Glu	Gly	237	2	MS4A2	Asthma, atopic, association with	www.ncbi.nlm.nih.gov/entrez/query.fcgi?cmd=Retrieve&db=PubMed&list_uids=8817330&dopt=Abstract
AA1>AA2	rs4987188	3	G	A	Gly	Asp	322	2	MSH2	nonsynonymous	26459390	0.016	NT_022184	NM_000251	NP_000242	G	A	Gly	Asp	322	2	MSH2	Colorectal cancer, non-polyposis ?	www.ncbi.nlm.nih.gov/entrez/query.fcgi?cmd=Retrieve&db=PubMed&list_uids=7704024&dopt=Abstract
AA1>AA2	rs17217716	2	C	T	Thr	Met	8	2	MSH2	nonsynonymous	26446286	0.022	NT_022184	NM_000251	NP_000242	C	T	Thr	Met	8	2	MSH2	Colorectal cancer, non-polyposis	www.ncbi.nlm.nih.gov/entrez/query.fcgi?cmd=Retrieve&db=PubMed&list_uids=10777691&dopt=Abstract
AA1>AA2	rs17224367	0	C	T	Leu	Phe	390	1	MSH2	nonsynonymous	26472905	0.012	NT_022184	NM_000251	NP_000242	C	T	Leu	Phe	390	1	MSH2	Colorectal cancer, non-polyposis ?	www.ncbi.nlm.nih.gov/entrez/query.fcgi?cmd=Retrieve&db=PubMed&list_uids=9621522&dopt=Abstract
AA1>AA2	rs17217772	3	A	G	Asn	Ser	127	2	MSH2	nonsynonymous	26453179	0.037	NT_022184	NM_000251	NP_000242	A	G	Asn	Ser	127	2	MSH2	Colorectal cancer, non-polyposis	www.nfdht.nl/database/msh2.htm
AA1>AA2	rs2020912	2	T	C	Val	Ala	878	2	MSH6	nonsynonymous	26843688	0.01	NT_022184	NM_000179	NP_000170	T	C	Val	Ala	878	2	MSH6	Colorectal / endometrial cancer	www.ncbi.nlm.nih.gov/entrez/query.fcgi?cmd=Retrieve&db=PubMed&list_uids=11153917&dopt=Abstract
AA1>AA2	rs3211299	0	G	T	Ser	Ile	144	2	MSH6	nonsynonymous	26834169	NA	NT_022184	NM_000179	NP_000170	G	T	Ser	Ile	144	2	MSH6	Colorectal cancer, non-polyposis	www.ncbi.nlm.nih.gov/entrez/query.fcgi?cmd=Retrieve&db=PubMed&list_uids=10521294&dopt=Abstract
AA1>AA2	rs28933081	0	G	A	Gly	Glu	116	2	MSX1	nonsynonymous	949436	NA	NT_006051	NM_002448	NP_002439	G	A	Gly	Glu	116	2	MSX1	Cleft lip and palate	www.ncbi.nlm.nih.gov/entrez/query.fcgi?cmd=Retrieve&db=PubMed&list_uids=12807959&dopt=Abstract
AA1>AA2	rs28928890	0	A	T	Glu	Val	78	2	MSX1	nonsynonymous	949322	NA	NT_006051	NM_002448	NP_002439	A	T	Glu	Val	78	2	MSX1	Cleft lip and palate	www.ncbi.nlm.nih.gov/entrez/query.fcgi?cmd=Retrieve&db=PubMed&list_uids=12807959&dopt=Abstract
AA1>AA2	rs2236225	14	G	A	Arg	Gln	653	2	MTHFD1	nonsynonymous	45908598	0.419	NT_026437	NM_005956	NP_005947	G	A	Arg	Gln	653	2	MTHFD1	Neural tube defect, association with ?	www.ncbi.nlm.nih.gov/entrez/query.fcgi?cmd=Retrieve&db=PubMed&list_uids=12384833&dopt=Abstract
AA1>AA2	rs1801131	2	A	C	Glu	Ala	429	2	MTHFR	nonsynonymous	6391843	0.351	NT_021937	NM_005957	NP_005948	A	C	Glu	Ala	429	2	MTHFR	Neural tube defect, additional risk, association ?	www.ncbi.nlm.nih.gov/entrez/query.fcgi?cmd=Retrieve&db=PubMed&list_uids=9545395&dopt=Abstract
AA1>AA2	rs1801133	15	C	T	Ala	Val	222	2	MTHFR	nonsynonymous	6393745	0.403	NT_021937	NM_005957	NP_005948	C	T	Ala	Val	222	2	MTHFR	Cardiovascular disease, association with	www.ncbi.nlm.nih.gov/entrez/query.fcgi?cmd=Retrieve&db=PubMed&list_uids=7647779&dopt=Abstract
AA1>AA2	rs558018	2	A	G	Asn	Ser	545	2	MTMR2	nonsynonymous	7831070	0.042	NT_008984	NM_016156	NP_057240	A	G	Asn	Ser	545	2	MTMR2	Congenital hypomyelinating neuropathy ?	www.ncbi.nlm.nih.gov/entrez/query.fcgi?cmd=Retrieve&db=PubMed&list_uids=11354824&dopt=Abstract
AA1>AA2	rs1800885	0	C	T	Arg	Trp	54	1	MTNR1A	nonsynonymous	19888300	NA	NT_022792	NM_005958	NP_005949	C	T	Arg	Trp	54	1	MTNR1A	Receptor variant	www.ncbi.nlm.nih.gov/entrez/query.fcgi?cmd=Retrieve&db=PubMed&list_uids=10471411&dopt=Abstract
AA1>AA2	rs1800884	0	C	T	Ala	Val	157	2	MTNR1A	nonsynonymous	19867366	NA	NT_022792	NM_005958	NP_005949	C	T	Ala	Val	157	2	MTNR1A	Receptor variant	www.ncbi.nlm.nih.gov/entrez/query.fcgi?cmd=Retrieve&db=PubMed&list_uids=10471411&dopt=Abstract
AA1>AA2	rs1805087	15	A	G	Asp	Gly	919	2	MTR	nonsynonymous	1806289	0.329	NT_004836	NM_000254	NP_000245	A	G	Asp	Gly	919	2	MTR	Coronary artery disease in smokers, association	www.ncbi.nlm.nih.gov/entrez/query.fcgi?cmd=Retrieve&db=PubMed&list_uids=9919998&dopt=Abstract
AA1>AA2	rs10064631	3	C	G	Leu	Val	333	1	MTRR	nonsynonymous	7875907	0.159	NT_006576	NM_002454	NP_002445	C	G	Leu	Val	333	1	MTRR	Methionine synthase reductase deficiency ?	www.ncbi.nlm.nih.gov/entrez/query.fcgi?cmd=Retrieve&db=PubMed&list_uids=10484769&dopt=Abstract
AA1>AA2	rs11544299	0	C	A	His	Asn	20	1	MVK	nonsynonymous	582194	NA	NT_009775	NM_000431	NP_000422	C	A	His	Asn	20	1	MVK	Hyperimmunoglobulin D and periodic fever syndrome	www.ncbi.nlm.nih.gov/entrez/query.fcgi?cmd=Retrieve&db=PubMed&list_uids=11313769&dopt=Abstract
AA1>AA2	rs1800565	0	G	A	Arg	His	654	2	MYBPC3	nonsynonymous	46148549	NA	NT_009237	NM_000256	NP_000247	G	A	Arg	His	654	2	MYBPC3	Cardiomyopathy, hypertrophic, association	www.ncbi.nlm.nih.gov/entrez/query.fcgi?cmd=Retrieve&db=PubMed&list_uids=9541115&dopt=Abstract
AA1>AA2	rs3729952	3	C	T	Ala	Val	833	2	MYBPC3	nonsynonymous	46146287	0.021	NT_009237	NM_000256	NP_000247	C	T	Ala	Val	833	2	MYBPC3	Cardiomyopathy, hypertrophic ?	www.ncbi.nlm.nih.gov/entrez/query.fcgi?cmd=Retrieve&db=PubMed&list_uids=12707239&dopt=Abstract
AA1>AA2	rs28928909	0	G	T	Ala	Ser	112	1	MYF6	nonsynonymous	4584023	NA	NT_019546	NM_002469	NP_002460	G	T	Ala	Ser	112	1	MYF6	Elevated creatine kinase levels	www3.interscience.wiley.com/cgi-bin/jabout/38515/MutationsInBrief1998.html
AA1>AA2	rs3218713	0	G	A	Arg	Gln	249	2	MYH7	nonsynonymous	4900517	NA	NT_026437	NM_000257	NP_000248	G	A	Arg	Gln	249	2	MYH7	Cardiomyopathy, hypertrophic	www.ncbi.nlm.nih.gov/entrez/query.fcgi?cmd=Retrieve&db=PubMed&list_uids=1944483&dopt=Abstract
AA1>AA2	rs3218715	0	G	A	Glu	Lys	499	1	MYH7	nonsynonymous	4897632	NA	NT_026437	NM_000257	NP_000248	G	A	Glu	Lys	499	1	MYH7	Cardiomyopathy, hypertrophic	www.ncbi.nlm.nih.gov/entrez/query.fcgi?cmd=Retrieve&db=PubMed&list_uids=10521296&dopt=Abstract
AA1>AA2	rs3218716	0	G	A	Ala	Thr	797	1	MYH7	nonsynonymous	4894365	NA	NT_026437	NM_000257	NP_000248	G	A	Ala	Thr	797	1	MYH7	Cardiomyopathy, hypertrophic	www.ncbi.nlm.nih.gov/entrez/query.fcgi?cmd=Retrieve&db=PubMed&list_uids=7581410&dopt=Abstract
AA1>AA2	rs3218714	0	C	T	Arg	Trp	403	1	MYH7	nonsynonymous	4898328	NA	NT_026437	NM_000257	NP_000248	C	T	Arg	Trp	403	1	MYH7	Cardiomyopathy, hypertrophic	www.ncbi.nlm.nih.gov/entrez/query.fcgi?cmd=Retrieve&db=PubMed&list_uids=8254035&dopt=Abstract
AA1>AA2	rs28933098	0	C	T	Arg	Trp	1845	1	MYH7	nonsynonymous	4884070	NA	NT_026437	NM_000257	NP_000248	C	T	Arg	Trp	1845	1	MYH7	Myosin storage myopathy	www.ncbi.nlm.nih.gov/entrez/query.fcgi?cmd=Retrieve&db=PubMed&list_uids=14520662&dopt=Abstract
AA1>AA2	rs1058219	3	C	T	Arg	Cys	1246	1	MYO5A	nonsynonymous	23434121	0.272	NT_010194	NM_000259	NP_000250	C	T	Arg	Cys	1246	1	MYO5A	Griscelli syndrome	www.ncbi.nlm.nih.gov/entrez/query.fcgi?cmd=Retrieve&db=PubMed&list_uids=9207796&dopt=Abstract
AA1>AA2	rs28934610	0	G	A	Arg	His	212	2	MYO7A	nonsynonymous	7090699	NA	NT_033927	NM_000260	NP_000251	G	A	Arg	His	212	2	MYO7A	Usher syndrome 1b	www.ncbi.nlm.nih.gov/entrez/query.fcgi?cmd=Retrieve&db=PubMed&list_uids=7870171&dopt=Abstract
AA1>AA2	rs2234927	0	C	G	Asp	Glu	208	3	MYOC	nonsynonymous	22098197	NA	NT_004487	NM_000261	NP_000252	C	G	Asp	Glu	208	3	MYOC	Glaucoma 1, open angle ?	www.ncbi.nlm.nih.gov/entrez/query.fcgi?cmd=Retrieve&db=PubMed&list_uids=10798654&dopt=Abstract
AA1>AA2	rs28936694	0	G	T	Gly	Val	399	2	MYOC	nonsynonymous	22095738	NA	NT_004487	NM_000261	NP_000252	G	T	Gly	Val	399	2	MYOC	Glaucoma 1, open angle	www.ncbi.nlm.nih.gov/entrez/query.fcgi?cmd=Retrieve&db=PubMed&list_uids=11774072&dopt=Abstract
AA1>AA2	rs4986782	2	G	A	Arg	Gln	187	2	NAT1	nonsynonymous	5925044	0.029	NT_030737	NM_000662	NP_000653	G	A	Arg	Gln	187	2	NAT1	Slow acetylation, association with	www.ncbi.nlm.nih.gov/entrez/query.fcgi?cmd=Retrieve&db=PubMed&list_uids=9528834&dopt=Abstract
AA1>AA2	rs4987076	3	G	A	Val	Ile	149	1	NAT1	nonsynonymous	5924929	0.023	NT_030737	NM_000662	NP_000653	G	A	Val	Ile	149	1	NAT1	Increased activity, association with	www.ncbi.nlm.nih.gov/entrez/query.fcgi?cmd=Retrieve&db=PubMed&list_uids=9168895&dopt=Abstract
AA1>AA2	rs1801279	2	G	A	Arg	Gln	64	2	NAT2	nonsynonymous	6102632	0.059	NT_030737	NM_000015	NP_000006	G	A	Arg	Gln	64	2	NAT2	Slow acetylation, association with	www.ncbi.nlm.nih.gov/entrez/query.fcgi?cmd=Retrieve&db=PubMed&list_uids=8102597&dopt=Abstract
AA1>AA2	rs1799930	6	G	A	Arg	Gln	197	2	NAT2	nonsynonymous	6103031	0.38	NT_030737	NM_000015	NP_000006	G	A	Arg	Gln	197	2	NAT2	Slow acetylation, association with	www.ncbi.nlm.nih.gov/entrez/query.fcgi?cmd=Retrieve&db=PubMed&list_uids=2068113&dopt=Abstract
AA1>AA2	rs1799931	3	G	A	Gly	Glu	286	2	NAT2	nonsynonymous	6103298	0.121	NT_030737	NM_000015	NP_000006	G	A	Gly	Glu	286	2	NAT2	Slow acetylation, association with	www.ncbi.nlm.nih.gov/entrez/query.fcgi?cmd=Retrieve&db=PubMed&list_uids=1968463&dopt=Abstract
AA1>AA2	rs1801280	2	T	C	Ile	Thr	114	2	NAT2	nonsynonymous	6102782	0.383	NT_030737	NM_000015	NP_000006	T	C	Ile	Thr	114	2	NAT2	Slow acetylation, association with	www.ncbi.nlm.nih.gov/entrez/query.fcgi?cmd=Retrieve&db=PubMed&list_uids=2068113&dopt=Abstract
AA1>AA2	rs13306575	2	C	T	Arg	Trp	395	1	NCF2	nonsynonymous	34022791	0.028	NT_004487	NM_000433	NP_000424	C	T	Arg	Trp	395	1	NCF2	Chronic granulomatous disease	www.ncbi.nlm.nih.gov/entrez/query.fcgi?cmd=Retrieve&db=PubMed&list_uids=10498624&dopt=Abstract
AA1>AA2	rs28933684	0	C	T	Leu	Phe	124	1	NDP	nonsynonymous	6660844	NA	NT_079573	NM_000266	NP_000257	C	T	Leu	Phe	124	1	NDP	Exudative vitreoretinopathy	www.ncbi.nlm.nih.gov/entrez/query.fcgi?cmd=Retrieve&db=PubMed&list_uids=8252044&dopt=Abstract
AA1>AA2	rs28933685	0	A	G	Met	Val	1	1	NDP	nonsynonymous	6669658	NA	NT_079573	NM_000266	NP_000257	A	G	Met	Val	1	1	NDP	Norrie disease	www.ncbi.nlm.nih.gov/entrez/query.fcgi?cmd=Retrieve&db=PubMed&list_uids=7814011&dopt=Abstract
AA1>AA2	rs28939679	0	C	T	Pro	Leu	79	2	NDUFS8	nonsynonymous	13106409	NA	NT_033903	NM_002496	NP_002487	C	T	Pro	Leu	79	2	NDUFS8	Leigh syndrome	www.ncbi.nlm.nih.gov/entrez/query.fcgi?cmd=Retrieve&db=PubMed&list_uids=9837812&dopt=Abstract
AA1>AA2	rs28940583	0	G	A	Val	Met	217	1	NEU1	nonsynonymous	22686616	NA	NT_007592	NM_000434	NP_000425	G	A	Val	Met	217	1	NEU1	Sialidosis	www.ncbi.nlm.nih.gov/entrez/query.fcgi?cmd=Retrieve&db=PubMed&list_uids=10944856&dopt=Abstract
AA1>AA2	rs28940584	0	G	C	Arg	Pro	225	2	NEU1	nonsynonymous	22686591	NA	NT_007592	NM_000434	NP_000425	G	C	Arg	Pro	225	2	NEU1	Sialidosis 2	www.ncbi.nlm.nih.gov/entrez/query.fcgi?cmd=Retrieve&db=PubMed&list_uids=14695530&dopt=Abstract
AA1>AA2	rs2229309	18	G	C	Gly	Ala	160	2	NFATC4	nonsynonymous	5838923	0.418	NT_026437	NM_004554	NP_004545	G	C	Gly	Ala	160	2	NFATC4	Cardiac hypertrophy, protection, association ?	www.ncbi.nlm.nih.gov/entrez/query.fcgi?cmd=Retrieve&db=PubMed&list_uids=12939651&dopt=Abstract
AA1>AA2	rs28933100	0	G	T	Ser	Ile	32	2	NFKBIA	nonsynonymous	16873507	NA	NT_026437	NM_020529	NP_065390	G	T	Ser	Ile	32	2	NFKBIA	Ectodermal dysplasia, anhidrotic with immune def.	www.ncbi.nlm.nih.gov/entrez/query.fcgi?cmd=Retrieve&db=PubMed&list_uids=14523047&dopt=Abstract
AA1>AA2	rs28936670	0	C	T	Arg	Cys	25	1	NKX2-5	nonsynonymous	17471600	NA	NT_023133	NM_004387	NP_004378	C	T	Arg	Cys	25	1	NKX2-5	Cardiac disease	www.ncbi.nlm.nih.gov/entrez/query.fcgi?cmd=Retrieve&db=PubMed&list_uids=10587520&dopt=Abstract
AA1>AA2	rs28937580	0	C	T	Pro	Ser	35	1	NOG	nonsynonymous	13324965	NA	NT_010783	NM_005450	NP_005441	C	T	Pro	Ser	35	1	NOG	Symphalangism, proximal	www3.interscience.wiley.com/cgi-bin/jabout/38515/MutationsInBrief2002.html
AA1>AA2	rs28933698	0	T	C	Cys	Arg	455	1	NOTCH3	nonsynonymous	6562617	NA	NT_011295	NM_000435	NP_000426	T	C	Cys	Arg	455	1	NOTCH3	CADASIL	www.ncbi.nlm.nih.gov/entrez/query.fcgi?cmd=Retrieve&db=PubMed&list_uids=12136071&dopt=Abstract
AA1>AA2	rs28933696	0	C	T	Arg	Cys	169	1	NOTCH3	nonsynonymous	6565747	NA	NT_011295	NM_000435	NP_000426	C	T	Arg	Cys	169	1	NOTCH3	CADASIL	www.ncbi.nlm.nih.gov/entrez/query.fcgi?cmd=Retrieve&db=PubMed&list_uids=8878478&dopt=Abstract
AA1>AA2	rs28933697	0	C	T	Arg	Cys	182	1	NOTCH3	nonsynonymous	6565708	NA	NT_011295	NM_000435	NP_000426	C	T	Arg	Cys	182	1	NOTCH3	CADASIL	www.ncbi.nlm.nih.gov/entrez/query.fcgi?cmd=Retrieve&db=PubMed&list_uids=8878478&dopt=Abstract
AA1>AA2	rs28942108	0	C	T	Arg	Cys	978	1	NPC1	nonsynonymous	2607717	NA	NT_010966	NM_000271	NP_000262	C	T	Arg	Cys	978	1	NPC1	Niemann-Pick disease C	www.ncbi.nlm.nih.gov/entrez/query.fcgi?cmd=Retrieve&db=PubMed&list_uids=11479732&dopt=Abstract
AA1>AA2	rs28942106	0	A	G	Tyr	Cys	1088	2	NPC1	nonsynonymous	2604749	NA	NT_010966	NM_000271	NP_000262	A	G	Tyr	Cys	1088	2	NPC1	Niemann-Pick disease C	www.ncbi.nlm.nih.gov/entrez/query.fcgi?cmd=Retrieve&db=PubMed&list_uids=10480349&dopt=Abstract
AA1>AA2	rs28940897	0	A	C	Gln	Pro	928	2	NPC1	nonsynonymous	2608889	NA	NT_010966	NM_000271	NP_000262	A	C	Gln	Pro	928	2	NPC1	Niemann-Pick disease C	www.ncbi.nlm.nih.gov/entrez/query.fcgi?cmd=Retrieve&db=PubMed&list_uids=9211849&dopt=Abstract
AA1>AA2	rs28942105	0	A	G	Asn	Ser	1156	2	NPC1	nonsynonymous	2604545	NA	NT_010966	NM_000271	NP_000262	A	G	Asn	Ser	1156	2	NPC1	Niemann-Pick disease C	www.ncbi.nlm.nih.gov/entrez/query.fcgi?cmd=Retrieve&db=PubMed&list_uids=9211849&dopt=Abstract
AA1>AA2	rs28939695	0	G	A	Glu	Lys	447	1	NPHS1	nonsynonymous	8607262	NA	NT_011109	NM_004646	NP_004637	G	A	Glu	Lys	447	1	NPHS1	Congenital nephrotic syndrome, Finnish type	www.ncbi.nlm.nih.gov/entrez/query.fcgi?cmd=Retrieve&db=PubMed&list_uids=10652016&dopt=Abstract
AA1>AA2	rs4806213	2	A	G	Asn	Ser	1077	2	NPHS1	nonsynonymous	8590819	0.188	NT_011109	NM_004646	NP_004637	A	G	Asn	Ser	1077	2	NPHS1	Congenital nephrotic syndrome, Finnish type	www.ncbi.nlm.nih.gov/entrez/query.fcgi?cmd=Retrieve&db=PubMed&list_uids=12495287&dopt=Abstract
AA1>AA2	rs28730726	0	G	C	Met	Ile	341	3	NPR1	nonsynonymous	4144112	NA	NT_004487	NM_000906	NP_000897	G	C	Met	Ile	341	3	NPR1	Essential hypertension, association with	www.ncbi.nlm.nih.gov/entrez/query.fcgi?cmd=Retrieve&db=PubMed&list_uids=12135318&dopt=Abstract
AA1>AA2	rs16139	3	T	C	Leu	Pro	7	2	NPY	nonsynonymous	23813837	0.035	NT_007819	NM_000905	NP_000896	T	C	Leu	Pro	7	2	NPY	Elevated plasma LDL, association with	www.ncbi.nlm.nih.gov/entrez/query.fcgi?cmd=Retrieve&db=PubMed&list_uids=9846584&dopt=Abstract
AA1>AA2	rs1800566	15	C	T	Pro	Ser	187	1	NQO1	nonsynonymous	23359344	0.398	NT_010498	NM_000903	NP_000894	C	T	Pro	Ser	187	1	NQO1	Lung cancer, smoking induced, association with	www.ncbi.nlm.nih.gov/entrez/query.fcgi?cmd=Retrieve&db=PubMed&list_uids=8528266&dopt=Abstract
AA1>AA2	rs28935482	0	G	C	Trp	Cys	291	3	NR0B1	nonsynonymous	28108291	NA	NT_011757	NM_000475	NP_000466	G	C	Trp	Cys	291	3	NR0B1	Adrenal hypoplasia	www.ncbi.nlm.nih.gov/entrez/query.fcgi?cmd=Retrieve&db=PubMed&list_uids=9360549&dopt=Abstract
AA1>AA2	rs28935481	0	A	T	Asn	Ile	440	2	NR0B1	nonsynonymous	28104473	NA	NT_011757	NM_000475	NP_000466	A	T	Asn	Ile	440	2	NR0B1	Adrenal hypoplasia	www.ncbi.nlm.nih.gov/entrez/query.fcgi?cmd=Retrieve&db=PubMed&list_uids=9003500&dopt=Abstract
AA1>AA2	rs6659176	2	G	C	Gly	Ala	171	2	NR0B2	nonsynonymous	10064262	0.095	NT_004610	NM_021969	NP_068804	G	C	Gly	Ala	171	2	NR0B2	Higher birth weight, association with	www.ncbi.nlm.nih.gov/entrez/query.fcgi?cmd=Retrieve&db=PubMed&list_uids=12716767&dopt=Abstract
AA1>AA2	rs6190	3	G	A	Arg	Lys	23	2	NR3C1	nonsynonymous	3943273	0.026	NT_029289	NM_000176	NP_000167	G	A	Arg	Lys	23	2	NR3C1	Altered glucocorticoid sensitivity, association	www.ncbi.nlm.nih.gov/entrez/query.fcgi?cmd=Retrieve&db=PubMed&list_uids=10459864&dopt=Abstract
AA1>AA2	rs6195	3	A	G	Asn	Ser	363	2	NR3C1	nonsynonymous	3942253	0.018	NT_029289	NM_000176	NP_000167	A	G	Asn	Ser	363	2	NR3C1	Increased glucocorticoid sensitivity, association	www.ncbi.nlm.nih.gov/entrez/query.fcgi?cmd=Retrieve&db=PubMed&list_uids=9435432&dopt=Abstract
AA1>AA2	rs1800413	0	C	T	Thr	Ile	592	2	OCA2	nonsynonymous	605732	NA	NT_010280	NM_000275	NP_000266	C	T	Thr	Ile	592	2	OCA2	Albinism, oculocutaneous II	www3.interscience.wiley.com/cgi-bin/jabout/38515/MutationsInBrief1998.html
AA1>AA2	rs11053646	3	G	C	Lys	Asn	167	3	OLR1	nonsynonymous	3072422	0.288	NT_009714	NM_002543	NP_002534	G	C	Lys	Asn	167	3	OLR1	Acute myocardial infarction, association with	www.ncbi.nlm.nih.gov/entrez/query.fcgi?cmd=Retrieve&db=PubMed&list_uids=12646194&dopt=Abstract
AA1>AA2	rs28939688	0	G	A	Glu	Lys	50	1	OPTN	nonsynonymous	7514166	NA	NT_077569	NM_001008	NP_001008	G	A	Glu	Lys	50	1	OPTN	Glaucoma 1, open angle	www.ncbi.nlm.nih.gov/entrez/query.fcgi?cmd=Retrieve&db=PubMed&list_uids=11834836&dopt=Abstract
AA1>AA2	rs3751143	10	A	C	Glu	Ala	496	2	P2RX7	nonsynonymous	12191813	0.301	NT_009775	NM_002562	NP_002553	A	C	Glu	Ala	496	2	P2RX7	Chronic lymphocytic leukaemia, association with	www.ncbi.nlm.nih.gov/entrez/query.fcgi?cmd=Retrieve&db=PubMed&list_uids=11943260&dopt=Abstract
AA1>AA2	rs5030848	0	G	T	Gly	Cys	257	1	PAH	nonsynonymous	26728856	NA	NT_019546	NM_000277	NP_000268	G	T	Gly	Cys	257	1	PAH	Phenylketonuria	www.pahdb.mcgill.ca/
AA1>AA2	rs5030860	0	A	G	Tyr	Cys	414	2	PAH	nonsynonymous	26716442	NA	NT_019546	NM_000277	NP_000268	A	G	Tyr	Cys	414	2	PAH	Phenylketonuria	www.ncbi.nlm.nih.gov/entrez/query.fcgi?cmd=Retrieve&db=PubMed&list_uids=2014036&dopt=Abstract
AA1>AA2	rs5030843	0	G	A	Arg	Gln	158	2	PAH	nonsynonymous	26742600	NA	NT_019546	NM_000277	NP_000268	G	A	Arg	Gln	158	2	PAH	Phenylketonuria	www.ncbi.nlm.nih.gov/entrez/query.fcgi?cmd=Retrieve&db=PubMed&list_uids=2606484&dopt=Abstract
AA1>AA2	rs5030849	1	G	A	Arg	Gln	261	2	PAH	nonsynonymous	26728843	NA	NT_019546	NM_000277	NP_000268	G	A	Arg	Gln	261	2	PAH	Phenylketonuria	www.ncbi.nlm.nih.gov/entrez/query.fcgi?cmd=Retrieve&db=PubMed&list_uids=2574153&dopt=Abstract
AA1>AA2	rs5030859	0	G	A	Arg	Gln	408	2	PAH	nonsynonymous	26716460	NA	NT_019546	NM_000277	NP_000268	G	A	Arg	Gln	408	2	PAH	Phenylketonuria	www.ncbi.nlm.nih.gov/entrez/query.fcgi?cmd=Retrieve&db=PubMed&list_uids=1312992&dopt=Abstract
AA1>AA2	rs5030856	0	A	G	Glu	Gly	390	2	PAH	nonsynonymous	26719644	NA	NT_019546	NM_000277	NP_000268	A	G	Glu	Gly	390	2	PAH	Hyperphenylalaninaemia	www.ncbi.nlm.nih.gov/entrez/query.fcgi?cmd=Retrieve&db=PubMed&list_uids=8088845&dopt=Abstract
AA1>AA2	rs5030851	0	C	T	Pro	Leu	281	2	PAH	nonsynonymous	26728783	NA	NT_019546	NM_000277	NP_000268	C	T	Pro	Leu	281	2	PAH	Phenylketonuria	www.ncbi.nlm.nih.gov/entrez/query.fcgi?cmd=Retrieve&db=PubMed&list_uids=1672294&dopt=Abstract
AA1>AA2	rs5030842	0	T	C	Ser	Pro	67	1	PAH	nonsynonymous	26770856	NA	NT_019546	NM_000277	NP_000268	T	C	Ser	Pro	67	1	PAH	Phenylketonuria	www.ncbi.nlm.nih.gov/entrez/query.fcgi?cmd=Retrieve&db=PubMed&list_uids=8533759&dopt=Abstract
AA1>AA2	rs5030844	0	T	C	Leu	Pro	194	2	PAH	nonsynonymous	26731229	NA	NT_019546	NM_000277	NP_000268	T	C	Leu	Pro	194	2	PAH	Phenylketonuria	www.ncbi.nlm.nih.gov/entrez/query.fcgi?cmd=Retrieve&db=PubMed&list_uids=8533759&dopt=Abstract
AA1>AA2	rs5030845	0	T	C	Ser	Pro	231	1	PAH	nonsynonymous	26731119	NA	NT_019546	NM_000277	NP_000268	T	C	Ser	Pro	231	1	PAH	Phenylketonuria	www.ncbi.nlm.nih.gov/entrez/query.fcgi?cmd=Retrieve&db=PubMed&list_uids=8535444&dopt=Abstract
AA1>AA2	rs5030841	0	T	C	Leu	Ser	48	2	PAH	nonsynonymous	26788784	NA	NT_019546	NM_000277	NP_000268	T	C	Leu	Ser	48	2	PAH	Phenylketonuria	www.ncbi.nlm.nih.gov/entrez/query.fcgi?cmd=Retrieve&db=PubMed&list_uids=1679030&dopt=Abstract
AA1>AA2	rs5030853	0	G	T	Ala	Ser	300	1	PAH	nonsynonymous	26727669	NA	NT_019546	NM_000277	NP_000268	G	T	Ala	Ser	300	1	PAH	Phenylketonuria	www.ncbi.nlm.nih.gov/entrez/query.fcgi?cmd=Retrieve&db=PubMed&list_uids=1301187&dopt=Abstract
AA1>AA2	rs5030847	0	C	T	Arg	Trp	252	1	PAH	nonsynonymous	26728871	NA	NT_019546	NM_000277	NP_000268	C	T	Arg	Trp	252	1	PAH	Phenylketonuria	www.ncbi.nlm.nih.gov/entrez/query.fcgi?cmd=Retrieve&db=PubMed&list_uids=2574153&dopt=Abstract
AA1>AA2	rs5030858	0	C	T	Arg	Trp	408	1	PAH	nonsynonymous	26716461	NA	NT_019546	NM_000277	NP_000268	C	T	Arg	Trp	408	1	PAH	Phenylketonuria	www.ncbi.nlm.nih.gov/entrez/query.fcgi?cmd=Retrieve&db=PubMed&list_uids=2884570&dopt=Abstract
AA1>AA2	rs5030857	0	C	T	Ala	Val	403	2	PAH	nonsynonymous	26716475	NA	NT_019546	NM_000277	NP_000268	C	T	Ala	Val	403	2	PAH	Phenylketonuria	www.ncbi.nlm.nih.gov/entrez/query.fcgi?cmd=Retrieve&db=PubMed&list_uids=8268925&dopt=Abstract
AA1>AA2	rs17173698	3	G	A	Glu	Lys	10	1	PAPSS2	nonsynonymous	8217469	0.084	NT_030059	NM_001015	NP_001015	G	A	Glu	Lys	10	1	PAPSS2	Reduced PAPSS activity, association with	www.ncbi.nlm.nih.gov/entrez/query.fcgi?cmd=Retrieve&db=PubMed&list_uids=11773860&dopt=Abstract
AA1>AA2	rs1801474	2	G	A	Ser	Asn	167	2	PARK2	nonsynonymous	4909538	0.324	NT_007422	NM_004562	NP_004553	G	A	Ser	Asn	167	2	PARK2	Parkinson disease, in heterozygosity, association	www.ncbi.nlm.nih.gov/entrez/query.fcgi?cmd=Retrieve&db=PubMed&list_uids=10511432&dopt=Abstract
AA1>AA2	rs9456735	2	A	C	Met	Leu	192	1	PARK2	nonsynonymous	4762508	0.028	NT_007422	NM_004562	NP_004553	A	C	Met	Leu	192	1	PARK2	Parkinson disease, autosomal recessive	www.ncbi.nlm.nih.gov/entrez/query.fcgi?cmd=Retrieve&db=PubMed&list_uids=11971093&dopt=Abstract
AA1>AA2	rs28933373	0	A	G	Lys	Glu	91	1	PAX9	nonsynonymous	18132119	NA	NT_026437	NM_006194	NP_006185	A	G	Lys	Glu	91	1	PAX9	Hypodontia	www.ncbi.nlm.nih.gov/entrez/query.fcgi?cmd=Retrieve&db=PubMed&list_uids=12605438&dopt=Abstract
AA1>AA2	rs28933970	0	T	C	Leu	Pro	21	2	PAX9	nonsynonymous	18131910	NA	NT_026437	NM_006194	NP_006185	T	C	Leu	Pro	21	2	PAX9	Hypodontia	www.ncbi.nlm.nih.gov/entrez/query.fcgi?cmd=Retrieve&db=PubMed&list_uids=12605438&dopt=Abstract
AA1>AA2	rs28933971	0	G	C	Arg	Pro	28	2	PAX9	nonsynonymous	18131931	NA	NT_026437	NM_006194	NP_006185	G	C	Arg	Pro	28	2	PAX9	Oligodontia	www.ncbi.nlm.nih.gov/entrez/query.fcgi?cmd=Retrieve&db=PubMed&list_uids=14689302&dopt=Abstract
AA1>AA2	rs28933972	0	C	T	Arg	Trp	26	1	PAX9	nonsynonymous	18131924	NA	NT_026437	NM_006194	NP_006185	C	T	Arg	Trp	26	1	PAX9	Oligodontia	www.ncbi.nlm.nih.gov/entrez/query.fcgi?cmd=Retrieve&db=PubMed&list_uids=14571272&dopt=Abstract
AA1>AA2	rs28940590	0	G	T	Met	Ile	743	3	PC	nonsynonymous	11924184	NA	NT_033903	NM_000920	NP_000911	G	T	Met	Ile	743	3	PC	Pyruvate carboxylase deficiency	www.ncbi.nlm.nih.gov/entrez/query.fcgi?cmd=Retrieve&db=PubMed&list_uids=9585612&dopt=Abstract
AA1>AA2	rs28940589	0	G	A	Ala	Thr	610	1	PC	nonsynonymous	11925210	NA	NT_033903	NM_000920	NP_000911	G	A	Ala	Thr	610	1	PC	Pyruvate carboxylase deficiency	www.ncbi.nlm.nih.gov/entrez/query.fcgi?cmd=Retrieve&db=PubMed&list_uids=9585612&dopt=Abstract
AA1>AA2	rs28934887	0	C	T	Thr	Ile	428	2	PCCB	nonsynonymous	42541227	NA	NT_005612	NM_000532	NP_000523	C	T	Thr	Ile	428	2	PCCB	Propionic acidaemia	www.ncbi.nlm.nih.gov/entrez/query.fcgi?cmd=Retrieve&db=PubMed&list_uids=8295402&dopt=Abstract
AA1>AA2	rs3810710	3	A	C	Met	Leu	282	1	PDHA1	nonsynonymous	17157465	0.192	NT_011757	NM_000284	NP_000275	A	C	Met	Leu	282	1	PDHA1	Lactic acidosis	www.ncbi.nlm.nih.gov/entrez/query.fcgi?cmd=Retrieve&db=PubMed&list_uids=8598634&dopt=Abstract
AA1>AA2	rs28935188	0	A	C	Leu	Phe	216	3	PDHA1	nonsynonymous	17155194	NA	NT_011757	NM_000284	NP_000275	A	C	Leu	Phe	216	3	PDHA1	Pyruvate dehydrogenase deficiency	www.ncbi.nlm.nih.gov/entrez/query.fcgi?cmd=Retrieve&db=PubMed&list_uids=12379317&dopt=Abstract
AA1>AA2	rs1800567	0	G	A	Gly	Asp	247	2	PENK	nonsynonymous	9207248	NA	NT_008183	NM_006211	NP_006202	G	A	Gly	Asp	247	2	PENK	Schizophrenia, association with	www.ncbi.nlm.nih.gov/entrez/query.fcgi?cmd=Retrieve&db=PubMed&list_uids=8886162&dopt=Abstract
AA1>AA2	rs28936698	0	A	T	Arg	Ser	91	3	PEX12	nonsynonymous	8641444	NA	NT_010799	NM_000286	NP_000277	A	T	Arg	Ser	91	3	PEX12	Peroxisome biogenesis disorder 3	www.ncbi.nlm.nih.gov/entrez/query.fcgi?cmd=Retrieve&db=PubMed&list_uids=14571262&dopt=Abstract
AA1>AA2	rs2228500	6	G	A	Arg	Gln	100	2	PFKM	nonsynonymous	10670018	0.291	NT_029419	NM_000289	NP_000280	G	A	Arg	Gln	100	2	PFKM	Glycogen storage disease 7	www.ncbi.nlm.nih.gov/entrez/query.fcgi?cmd=Retrieve&db=PubMed&list_uids=7825568&dopt=Abstract
AA1>AA2	rs28936408	0	T	A	Leu	Gln	54	2	PITX2	nonsynonymous	36091602	NA	NT_016354	NM_000325	NP_000316	T	A	Leu	Gln	54	2	PITX2	Rieger syndrome	www.ncbi.nlm.nih.gov/entrez/query.fcgi?cmd=Retrieve&db=PubMed&list_uids=8944018&dopt=Abstract
AA1>AA2	rs28936409	0	G	C	Arg	Pro	91	2	PITX2	nonsynonymous	36090605	NA	NT_016354	NM_000325	NP_000316	G	C	Arg	Pro	91	2	PITX2	Rieger syndrome	www.ncbi.nlm.nih.gov/entrez/query.fcgi?cmd=Retrieve&db=PubMed&list_uids=8944018&dopt=Abstract
AA1>AA2	rs13337123	0	G	C	Glu	Asp	2966	3	PKD1	nonsynonymous	2092866	NA	NT_037887	NM_000296	NP_000287	G	C	Glu	Asp	2966	3	PKD1	Polycystic kidney disease 1	www.ncbi.nlm.nih.gov/entrez/query.fcgi?cmd=Retrieve&db=PubMed&list_uids=11216660&dopt=Abstract
AA1>AA2	rs28937907	0	C	T	Ser	Phe	1664	2	PKHD1	nonsynonymous	42747848	NA	NT_007592	NM_138694	NP_619639	C	T	Ser	Phe	1664	2	PKHD1	Polycystic kidney disease	www.ncbi.nlm.nih.gov/entrez/query.fcgi?cmd=Retrieve&db=PubMed&list_uids=11919560&dopt=Abstract
AA1>AA2	rs8177988	0	G	A	Val	Ile	506	1	PKLR	nonsynonymous	5752004	0.003	NT_004487	NM_000298	NP_000289	G	A	Val	Ile	506	1	PKLR	Pyruvate kinase deficiency	www.ncbi.nlm.nih.gov/entrez/query.fcgi?cmd=Retrieve&db=PubMed&list_uids=10702808&dopt=Abstract
AA1>AA2	rs1805018	15	T	C	Ile	Thr	198	2	PLA2G7	nonsynonymous	37537534	0.238	NT_007592	NM_005084	NP_005075	T	C	Ile	Thr	198	2	PLA2G7	Asthma and atopy, association with	www.ncbi.nlm.nih.gov/entrez/query.fcgi?cmd=Retrieve&db=PubMed&list_uids=10733466&dopt=Abstract
AA1>AA2	rs1052748	10	C	T	Thr	Ile	577	2	PLD2	nonsynonymous	4324059	0.324	NT_010718	NM_002663	NP_002654	C	T	Thr	Ile	577	2	PLD2	Colorectal cancer, predisposition, association ?	www.ncbi.nlm.nih.gov/entrez/query.fcgi?cmd=Retrieve&db=PubMed&list_uids=12601529&dopt=Abstract
AA1>AA2	rs28936682	0	C	T	Arg	Trp	157	1	PMP22	nonsynonymous	14731597	NA	NT_010718	NM_000304	NP_000295	C	T	Arg	Trp	157	1	PMP22	Dejerine-Sottas syndrome	www.ncbi.nlm.nih.gov/entrez/query.fcgi?cmd=Retrieve&db=PubMed&list_uids=10211478&dopt=Abstract
AA1>AA2	rs1145232	3	G	A	Gly	Arg	501	1	PMS1	nonsynonymous	40928916	0.031	NT_005403	NM_000534	NP_000525	G	A	Gly	Arg	501	1	PMS1	Colorectal cancer, non-polyposis	www.ncbi.nlm.nih.gov/entrez/query.fcgi?cmd=Retrieve&db=PubMed&list_uids=10480359&dopt=Abstract
AA1>AA2	rs1145231	2	T	C	Met	Thr	394	2	PMS1	nonsynonymous	40928596	0.037	NT_005403	NM_000534	NP_000525	T	C	Met	Thr	394	2	PMS1	Colorectal cancer, non-polyposis	www.ncbi.nlm.nih.gov/entrez/query.fcgi?cmd=Retrieve&db=PubMed&list_uids=10480359&dopt=Abstract
AA1>AA2	rs10254120	0	G	A	Arg	Gln	20	2	PMS2	nonsynonymous	5534586	NA	NT_007819	NM_000535	NP_000526	G	A	Arg	Gln	20	2	PMS2	Colorectal cancer, non-polyposis	www.ncbi.nlm.nih.gov/entrez/query.fcgi?cmd=Retrieve&db=PubMed&list_uids=8072530&dopt=Abstract
AA1>AA2	rs28941782	0	G	A	Gly	Arg	76	1	POMT1	nonsynonymous	1158544	NA	NT_035014	NM_007171	NP_009102	G	A	Gly	Arg	76	1	POMT1	Walker-Warburg syndrome	www.ncbi.nlm.nih.gov/entrez/query.fcgi?cmd=Retrieve&db=PubMed&list_uids=12369018&dopt=Abstract
AA1>AA2	rs662	7	A	G	Gln	Arg	192	2	PON1	nonsynonymous	20171722	0.5	NT_007933	NM_000446	NP_000437	A	G	Gln	Arg	192	2	PON1	Paraoxonase activity variant	www.ncbi.nlm.nih.gov/entrez/query.fcgi?cmd=Retrieve&db=PubMed&list_uids=8098250&dopt=Abstract
AA1>AA2	rs7493	3	C	G	Ser	Cys	311	2	PON2	nonsynonymous	20269051	0.366	NT_007933	NM_000305	NP_000296	C	G	Ser	Cys	311	2	PON2	Coronary artery disease, lower risk, association	www.ncbi.nlm.nih.gov/entrez/query.fcgi?cmd=Retrieve&db=PubMed&list_uids=9443862&dopt=Abstract
AA1>AA2	rs12026	2	C	G	Ala	Gly	148	2	PON2	nonsynonymous	20275292	0.424	NT_007933	NM_000305	NP_000296	C	G	Ala	Gly	148	2	PON2	Elevated fasting plasma glucose, assoc. in NIDDM	www.ncbi.nlm.nih.gov/entrez/query.fcgi?cmd=Retrieve&db=PubMed&list_uids=9329371&dopt=Abstract
AA1>AA2	rs28931606	0	T	A	Val	Glu	492	2	POR	nonsynonymous	849249	NA	NT_007933	NM_000941	NP_000932	T	A	Val	Glu	492	2	POR	Disordered steroidogenesis	www.ncbi.nlm.nih.gov/entrez/query.fcgi?cmd=Retrieve&db=PubMed&list_uids=14758361&dopt=Abstract
AA1>AA2	rs28931608	0	G	A	Arg	His	457	2	POR	nonsynonymous	848773	NA	NT_007933	NM_000941	NP_000932	G	A	Arg	His	457	2	POR	Disordered steroidogenesis	www.ncbi.nlm.nih.gov/entrez/query.fcgi?cmd=Retrieve&db=PubMed&list_uids=14758361&dopt=Abstract
AA1>AA2	rs28931607	0	G	A	Cys	Tyr	569	2	POR	nonsynonymous	849553	NA	NT_007933	NM_000941	NP_000932	G	A	Cys	Tyr	569	2	POR	Disordered steroidogenesis	www.ncbi.nlm.nih.gov/entrez/query.fcgi?cmd=Retrieve&db=PubMed&list_uids=14758361&dopt=Abstract
AA1>AA2	rs1800234	1	T	C	Val	Ala	227	2	PPARA	nonsynonymous	1886586	NA	NT_011523	NM_001001	NP_001001	T	C	Val	Ala	227	2	PPARA	Lower total cholesterol, association with	www.ncbi.nlm.nih.gov/entrez/query.fcgi?cmd=Retrieve&db=PubMed&list_uids=11897821&dopt=Abstract
AA1>AA2	rs1800206	3	C	G	Leu	Val	162	1	PPARA	nonsynonymous	1884980	0.029	NT_011523	NM_001001	NP_001001	C	G	Leu	Val	162	1	PPARA	Elevated plasma lipid conc., assoc. in diabetes	www.ncbi.nlm.nih.gov/entrez/query.fcgi?cmd=Retrieve&db=PubMed&list_uids=10855543&dopt=Abstract
AA1>AA2	rs3736265	3	C	T	Thr	Met	612	2	PPARGC1A	nonsynonymous	14490065	0.201	NT_006316	NM_013261	NP_037393	C	T	Thr	Met	612	2	PPARGC1A	Diabetes, type 2, lower risk, association with?	www.ncbi.nlm.nih.gov/entrez/query.fcgi?cmd=Retrieve&db=PubMed&list_uids=11793024&dopt=Abstract
AA1>AA2	rs8192678	11	G	A	Gly	Ser	482	1	PPARGC1A	nonsynonymous	14491020	0.421	NT_006316	NM_013261	NP_037393	G	A	Gly	Ser	482	1	PPARGC1A	Diabetes, type 2, association with	www.ncbi.nlm.nih.gov/entrez/query.fcgi?cmd=Retrieve&db=PubMed&list_uids=11793024&dopt=Abstract
AA1>AA2	rs28936676	0	A	C	Asp	Ala	349	2	PPOX	nonsynonymous	11630612	NA	NT_004487	NM_000309	NP_000300	A	C	Asp	Ala	349	2	PPOX	Porphyria, variegate	www.ncbi.nlm.nih.gov/entrez/query.fcgi?cmd=Retrieve&db=PubMed&list_uids=9811936&dopt=Abstract
AA1>AA2	rs12735723	2	C	G	Pro	Arg	256	2	PPOX	nonsynonymous	11629288	0.016	NT_004487	NM_000309	NP_000300	C	G	Pro	Arg	256	2	PPOX	Porphyria, variegate	www.ncbi.nlm.nih.gov/entrez/query.fcgi?cmd=Retrieve&db=PubMed&list_uids=11286631&dopt=Abstract
AA1>AA2	rs1800000	1	G	T	Arg	Ser	883	3	PPP1R3A	nonsynonymous	38702074	NA	NT_007933	NM_002711	NP_002702	G	T	Arg	Ser	883	3	PPP1R3A	Insulin resistance, association with	www.ncbi.nlm.nih.gov/entrez/query.fcgi?cmd=Retrieve&db=PubMed&list_uids=9726244&dopt=Abstract
AA1>AA2	rs1799999	3	G	T	Asp	Tyr	905	1	PPP1R3A	nonsynonymous	38702010	0.48	NT_007933	NM_002711	NP_002702	G	T	Asp	Tyr	905	1	PPP1R3A	Insulin resistance, association with	www.ncbi.nlm.nih.gov/entrez/query.fcgi?cmd=Retrieve&db=PubMed&list_uids=7581368&dopt=Abstract
AA1>AA2	rs28933374	0	C	T	Pro	Leu	345	2	PRF1	nonsynonymous	20909598	NA	NT_008583	NM_005041	NP_005032	C	T	Pro	Leu	345	2	PRF1	Haemophagocytic lymphohistiocytosis, familial	www.ncbi.nlm.nih.gov/entrez/query.fcgi?cmd=Retrieve&db=PubMed&list_uids=10583959&dopt=Abstract
AA1>AA2	rs28933376	0	C	T	Thr	Met	435	2	PRF1	nonsynonymous	20909328	NA	NT_008583	NM_005041	NP_005032	C	T	Thr	Met	435	2	PRF1	Haemophagocytic lymphohistiocytosis, familial	www.ncbi.nlm.nih.gov/entrez/query.fcgi?cmd=Retrieve&db=PubMed&list_uids=12599189&dopt=Abstract
AA1>AA2	rs28933375	0	A	G	Asn	Ser	252	2	PRF1	nonsynonymous	20909877	NA	NT_008583	NM_005041	NP_005032	A	G	Asn	Ser	252	2	PRF1	Haemophagocytic lymphohistiocytosis, familial	www.ncbi.nlm.nih.gov/entrez/query.fcgi?cmd=Retrieve&db=PubMed&list_uids=10583959&dopt=Abstract
AA1>AA2	rs28933973	0	C	T	Arg	Trp	225	1	PRF1	nonsynonymous	20909959	NA	NT_008583	NM_005041	NP_005032	C	T	Arg	Trp	225	1	PRF1	Haemophagocytic lymphohistiocytosis, familial	www.ncbi.nlm.nih.gov/entrez/query.fcgi?cmd=Retrieve&db=PubMed&list_uids=10583959&dopt=Abstract
AA1>AA2	rs2245220	10	C	T	Thr	Met	174	2	PRND	nonsynonymous	4645718	0.495	NT_011387	NM_012409	NP_036541	C	T	Thr	Met	174	2	PRND	Creutzfeld-Jakob syndrome, association with	www.ncbi.nlm.nih.gov/entrez/query.fcgi?cmd=Retrieve&db=PubMed&list_uids=11702213&dopt=Abstract
AA1>AA2	rs28933385	0	G	A	Glu	Lys	200	1	PRNP	nonsynonymous	4620464	NA	NT_011387	NM_000311	NP_000302	G	A	Glu	Lys	200	1	PRNP	Creutzfeld-Jakob syndrome	www.ncbi.nlm.nih.gov/entrez/query.fcgi?cmd=Retrieve&db=PubMed&list_uids=2572450&dopt=Abstract
AA1>AA2	rs1800014	0	G	A	Glu	Lys	219	1	PRNP	nonsynonymous	4620521	NA	NT_011387	NM_000311	NP_000302	G	A	Glu	Lys	219	1	PRNP	Creutzfeld-Jakob syndrome, protection, assoc. with	www.ncbi.nlm.nih.gov/entrez/query.fcgi?cmd=Retrieve&db=PubMed&list_uids=9482303&dopt=Abstract
AA1>AA2	rs16990018	2	A	G	Asn	Ser	171	2	PRNP	nonsynonymous	4620378	0.046	NT_011387	NM_000311	NP_000302	A	G	Asn	Ser	171	2	PRNP	Schizophrenia	www.ncbi.nlm.nih.gov/entrez/query.fcgi?cmd=Retrieve&db=PubMed&list_uids=9384372&dopt=Abstract
AA1>AA2	rs1799990	10	A	G	Met	Val	129	1	PRNP	nonsynonymous	4620251	0.33	NT_011387	NM_000311	NP_000302	A	G	Met	Val	129	1	PRNP	Gerstmann-Straeussler syndrome, association with	www.ncbi.nlm.nih.gov/entrez/query.fcgi?cmd=Retrieve&db=PubMed&list_uids=2783132&dopt=Abstract
AA1>AA2	rs2904551	0	T	C	Leu	Pro	441	2	PRODH	nonsynonymous	2058084	NA	NT_011519	NM_016335	NP_057419	T	C	Leu	Pro	441	2	PRODH	Increased proline level in schizophrenia	www.ncbi.nlm.nih.gov/entrez/query.fcgi?cmd=Retrieve&db=PubMed&list_uids=12217952&dopt=Abstract
AA1>AA2	rs17125721	0	A	G	Glu	Gly	318	2	PSEN1	nonsynonymous	54672931	NA	NT_026437	NM_000021	NP_000012	A	G	Glu	Gly	318	2	PSEN1	Alzheimer disease, association with	www.ncbi.nlm.nih.gov/entrez/query.fcgi?cmd=Retrieve&db=PubMed&list_uids=8773614&dopt=Abstract
AA1>AA2	rs28936379	0	A	G	Met	Val	239	1	PSEN2	nonsynonymous	3278832	NA	NT_004559	NM_000447	NP_000438	A	G	Met	Val	239	1	PSEN2	Alzheimer disease	www.ncbi.nlm.nih.gov/entrez/query.fcgi?cmd=Retrieve&db=PubMed&list_uids=7651536&dopt=Abstract
AA1>AA2	rs2236405	3	A	T	Thr	Ser	1195	1	PTCH	nonsynonymous	5532777	0.074	NT_008470	NM_000264	NP_000255	A	T	Thr	Ser	1195	1	PTCH	Nevoid basal cell carcinoma syndrome	www.ncbi.nlm.nih.gov/entrez/query.fcgi?cmd=Retrieve&db=PubMed&list_uids=12925203&dopt=Abstract
AA1>AA2	rs28903088	2	G	A	Arg	His	224	2	RAD50	nonsynonymous	34330686	0.497	NT_034772	NM_005732	NP_005723	G	A	Arg	His	224	2	RAD50	Breast and/or ovarian cancer ?	www.ncbi.nlm.nih.gov/entrez/query.fcgi?cmd=Retrieve&db=PubMed&list_uids=14684699&dopt=Abstract
AA1>AA2	rs28903085	0	A	C	Ile	Leu	94	1	RAD50	nonsynonymous	34326548	NA	NT_034772	NM_005732	NP_005723	A	C	Ile	Leu	94	1	RAD50	Breast and/or ovarian cancer ?	www.ncbi.nlm.nih.gov/entrez/query.fcgi?cmd=Retrieve&db=PubMed&list_uids=14684699&dopt=Abstract
AA1>AA2	rs28933392	0	G	A	Glu	Lys	722	1	RAG1	nonsynonymous	35384259	NA	NT_009237	NM_000448	NP_000439	G	A	Glu	Lys	722	1	RAG1	Immunodeficiency, severe combined, B cell -ve	www.ncbi.nlm.nih.gov/entrez/query.fcgi?cmd=Retrieve&db=PubMed&list_uids=8810255&dopt=Abstract
AA1>AA2	rs3092902	0	A	T	Glu	Asp	137	3	RB1	nonsynonymous	29899247	NA	NT_024524	NM_000321	NP_000312	A	T	Glu	Asp	137	3	RB1	Retinoblastoma	www.ncbi.nlm.nih.gov/entrez/query.fcgi?cmd=Retrieve&db=PubMed&list_uids=8364580&dopt=Abstract
AA1>AA2	rs4151539	3	C	G	Ala	Gly	525	2	RB1	nonsynonymous	29935459	0.027	NT_024524	NM_000321	NP_000312	C	G	Ala	Gly	525	2	RB1	Retinoblastoma	www.ncbi.nlm.nih.gov/entrez/query.fcgi?cmd=Retrieve&db=PubMed&list_uids=12541220&dopt=Abstract
AA1>AA2	rs9282834	3	G	A	Asp	Asn	489	1	RET	nonsynonymous	1010169	0.01	NT_033985	NM_020630	NP_065681	G	A	Asp	Asn	489	1	RET	Autonomic control, congenital failure of ?	www.ncbi.nlm.nih.gov/entrez/query.fcgi?cmd=Retrieve&db=PubMed&list_uids=14566559&dopt=Abstract
AA1>AA2	rs17158558	2	C	T	Arg	Cys	982	1	RET	nonsynonymous	1023648	0.007	NT_033985	NM_020630	NP_065681	C	T	Arg	Cys	982	1	RET	Autonomic control, congenital failure of ?	www.ncbi.nlm.nih.gov/entrez/query.fcgi?cmd=Retrieve&db=PubMed&list_uids=14566559&dopt=Abstract
AA1>AA2	rs1799939	6	G	A	Gly	Ser	691	1	RET	nonsynonymous	1013432	0.273	NT_033985	NM_020630	NP_065681	G	A	Gly	Ser	691	1	RET	Hirschsprung disease, association with	www.ncbi.nlm.nih.gov/entrez/query.fcgi?cmd=Retrieve&db=PubMed&list_uids=10528857&dopt=Abstract
AA1>AA2	rs16879498	3	G	A	Val	Ile	270	1	RHAG	nonsynonymous	40438478	0.104	NT_007592	NM_000324	NP_000315	G	A	Val	Ile	270	1	RHAG	Rh-null syndrome	www.ncbi.nlm.nih.gov/entrez/query.fcgi?cmd=Retrieve&db=PubMed&list_uids=10467273&dopt=Abstract
AA1>AA2	rs1053356	0	G	T	Val	Phe	223	1	RHCE	nonsynonymous	8541716	NA	NT_004610	NM_020485	NP_065231	G	T	Val	Phe	223	1	RHCE	Rhesus blood group variant	www.ncbi.nlm.nih.gov/entrez/query.fcgi?cmd=Retrieve&db=PubMed&list_uids=11380457&dopt=Abstract
AA1>AA2	rs1053361	0	C	G	Leu	Val	245	1	RHCE	nonsynonymous	8541650	NA	NT_004610	NM_020485	NP_065231	C	G	Leu	Val	245	1	RHCE	Rhesus blood group variant	www.ncbi.nlm.nih.gov/entrez/query.fcgi?cmd=Retrieve&db=PubMed&list_uids=8759908&dopt=Abstract
AA1>AA2	rs1053355	2	C	G	Thr	Arg	201	2	RHD	nonsynonymous	8451894	0.077	NT_004610	NM_016124	NP_057208	C	G	Thr	Arg	201	2	RHD	RHD blood group variant	www.ncbi.nlm.nih.gov/entrez/query.fcgi?cmd=Retrieve&db=PubMed&list_uids=9256293&dopt=Abstract
AA1>AA2	rs17418098	2	C	G	Thr	Arg	201	2	RHD	nonsynonymous	8451894	0.32	NT_004610	NM_016124	NP_057208	C	G	Thr	Arg	201	2	RHD	RHD blood group variant	www.ncbi.nlm.nih.gov/entrez/query.fcgi?cmd=Retrieve&db=PubMed&list_uids=9256293&dopt=Abstract
AA1>AA2	rs586178	2	G	C	Trp	Cys	16	3	RHD	nonsynonymous	8423428	0.474	NT_004610	NM_016124	NP_057208	G	C	Trp	Cys	16	3	RHD	Reduced expression (weak D)	www.ncbi.nlm.nih.gov/entrez/query.fcgi?cmd=Retrieve&db=PubMed&list_uids=10753853&dopt=Abstract
AA1>AA2	rs1053348	0	A	C	Asn	Thr	152	2	RHD	nonsynonymous	8441593	NA	NT_004610	NM_016124	NP_057208	A	C	Asn	Thr	152	2	RHD	RhD blood group variant	www.ncbi.nlm.nih.gov/entrez/query.fcgi?cmd=Retrieve&db=PubMed&list_uids=9256293&dopt=Abstract
AA1>AA2	rs17421158	0	T	A	Ser	Thr	182	1	RHD	nonsynonymous	8451836	NA	NT_004610	NM_016124	NP_057208	T	A	Ser	Thr	182	1	RHD	Reduced expression (weak D) ?	www.ncbi.nlm.nih.gov/entrez/query.fcgi?cmd=Retrieve&db=PubMed&list_uids=9864185&dopt=Abstract
AA1>AA2	rs28933395	0	C	G	Pro	Arg	53	2	RHO	nonsynonymous	35742880	NA	NT_005612	NM_000539	NP_000530	C	G	Pro	Arg	53	2	RHO	Retinitis pigmentosa	www.ncbi.nlm.nih.gov/entrez/query.fcgi?cmd=Retrieve&db=PubMed&list_uids=1301135&dopt=Abstract
AA1>AA2	rs28933394	0	C	G	Thr	Arg	58	2	RHO	nonsynonymous	35742895	NA	NT_005612	NM_000539	NP_000530	C	G	Thr	Arg	58	2	RHO	Retinitis pigmentosa	www.ncbi.nlm.nih.gov/entrez/query.fcgi?cmd=Retrieve&db=PubMed&list_uids=2215617&dopt=Abstract
AA1>AA2	rs29001566	0	C	G	Pro	Arg	347	2	RHO	nonsynonymous	35747700	NA	NT_005612	NM_000539	NP_000530	C	G	Pro	Arg	347	2	RHO	Retinitis pigmentosa	www.ncbi.nlm.nih.gov/entrez/query.fcgi?cmd=Retrieve&db=PubMed&list_uids=1840561&dopt=Abstract
AA1>AA2	rs29001653	0	A	G	Lys	Glu	296	1	RHO	nonsynonymous	35746711	NA	NT_005612	NM_000539	NP_000530	A	G	Lys	Glu	296	1	RHO	Retinitis pigmentosa	www.ncbi.nlm.nih.gov/entrez/query.fcgi?cmd=Retrieve&db=PubMed&list_uids=1765377&dopt=Abstract
AA1>AA2	rs28933993	0	A	C	His	Pro	211	2	RHO	nonsynonymous	35746341	NA	NT_005612	NM_000539	NP_000530	A	C	His	Pro	211	2	RHO	Retinitis pigmentosa	www.ncbi.nlm.nih.gov/entrez/query.fcgi?cmd=Retrieve&db=PubMed&list_uids=1765377&dopt=Abstract
AA1>AA2	rs29001637	0	C	T	Pro	Ser	347	1	RHO	nonsynonymous	35747699	NA	NT_005612	NM_000539	NP_000530	C	T	Pro	Ser	347	1	RHO	Retinitis pigmentosa	www.ncbi.nlm.nih.gov/entrez/query.fcgi?cmd=Retrieve&db=PubMed&list_uids=2215617&dopt=Abstract
AA1>AA2	rs486907	15	G	A	Arg	Gln	462	2	RNASEL	nonsynonymous	33044911	0.401	NT_004487	NM_021133	NP_066956	G	A	Arg	Gln	462	2	RNASEL	Prostate cancer, association with ?	www.ncbi.nlm.nih.gov/entrez/query.fcgi?cmd=Retrieve&db=PubMed&list_uids=11941539&dopt=Abstract
AA1>AA2	rs28933687	0	G	T	Arg	Leu	118	2	RP2	nonsynonymous	9564928	NA	NT_079573	NM_006915	NP_008846	G	T	Arg	Leu	118	2	RP2	Retinitis pigmentosa, X-linked	www.ncbi.nlm.nih.gov/entrez/query.fcgi?cmd=Retrieve&db=PubMed&list_uids=11462235&dopt=Abstract
AA1>AA2	rs1805147	7	C	T	Arg	Trp	282	1	RP2	nonsynonymous	9571265	0.018	NT_079573	NM_006915	NP_008846	C	T	Arg	Trp	282	1	RP2	Retinitis pigmentosa, X-linked	www.ncbi.nlm.nih.gov/entrez/query.fcgi?cmd=Retrieve&db=PubMed&list_uids=11462235&dopt=Abstract
AA1>AA2	rs28935171	0	G	A	Arg	Gln	729	2	RPS6KA3	nonsynonymous	17955236	NA	NT_011757	NM_004586	NP_004577	G	A	Arg	Gln	729	2	RPS6KA3	Coffin-Lowry syndrome	www.ncbi.nlm.nih.gov/entrez/query.fcgi?cmd=Retrieve&db=PubMed&list_uids=10094187&dopt=Abstract
AA1>AA2	rs1801086	0	G	A	Gly	Arg	248	1	RYR1	nonsynonymous	11205568	NA	NT_011109	NM_000540	NP_000531	G	A	Gly	Arg	248	1	RYR1	Malignant hyperthermia	www.ncbi.nlm.nih.gov/entrez/query.fcgi?cmd=Retrieve&db=PubMed&list_uids=1354642&dopt=Abstract
AA1>AA2	rs28933997	0	G	A	Gly	Arg	341	1	RYR1	nonsynonymous	11207570	NA	NT_011109	NM_000540	NP_000531	G	A	Gly	Arg	341	1	RYR1	Malignant hyperthermia	www.ncbi.nlm.nih.gov/entrez/query.fcgi?cmd=Retrieve&db=PubMed&list_uids=8012359&dopt=Abstract
AA1>AA2	rs28933397	0	C	T	Arg	Cys	2458	1	RYR1	nonsynonymous	11259512	NA	NT_011109	NM_000540	NP_000531	C	T	Arg	Cys	2458	1	RYR1	Malignant hyperthermia	www.ncbi.nlm.nih.gov/entrez/query.fcgi?cmd=Retrieve&db=PubMed&list_uids=9450902&dopt=Abstract
AA1>AA2	rs28933396	0	G	A	Arg	His	2435	2	RYR1	nonsynonymous	11258855	NA	NT_011109	NM_000540	NP_000531	G	A	Arg	His	2435	2	RYR1	Central core disease	www.ncbi.nlm.nih.gov/entrez/query.fcgi?cmd=Retrieve&db=PubMed&list_uids=8220422&dopt=Abstract
AA1>AA2	rs4238001	10	G	A	Gly	Ser	2	1	SCARB1	nonsynonymous	2758196	0.145	NT_009755	NM_005505	NP_005496	G	A	Gly	Ser	2	1	SCARB1	Lipoprotein levels, association with	www.ncbi.nlm.nih.gov/entrez/query.fcgi?cmd=Retrieve&db=PubMed&list_uids=12519372&dopt=Abstract
AA1>AA2	rs1805124	11	A	G	His	Arg	558	2	SCN5A	nonsynonymous	38585424	0.29	NT_022517	NM_000335	NP_000326	A	G	His	Arg	558	2	SCN5A	Phenotype modifier, association with	www.ncbi.nlm.nih.gov/entrez/query.fcgi?cmd=Retrieve&db=PubMed&list_uids=12569159&dopt=Abstract
AA1>AA2	rs12720452	delete	G	A	Gly	Glu	615	2	SCN5A	nonsynonymous	38585253	0.003	NT_022517	NM_000335	NP_000326	G	A	Gly	Glu	615	2	SCN5A	Long QT syndrome, drug-associated	www.ncbi.nlm.nih.gov/entrez/query.fcgi?cmd=Retrieve&db=PubMed&list_uids=11997281&dopt=Abstract
AA1>AA2	rs28937318	0	G	A	Arg	His	367	2	SCN5A	nonsynonymous	38588204	NA	NT_022517	NM_000335	NP_000326	G	A	Arg	His	367	2	SCN5A	Sudden unexplained nocturnal death syndrome	www.ncbi.nlm.nih.gov/entrez/query.fcgi?cmd=Retrieve&db=PubMed&list_uids=11823453&dopt=Abstract
AA1>AA2	rs12720451	delete	C	T	Leu	Phe	618	1	SCN5A	nonsynonymous	38585245	0.003	NT_022517	NM_000335	NP_000326	C	T	Leu	Phe	618	1	SCN5A	Long QT syndrome, drug-associated	www.ncbi.nlm.nih.gov/entrez/query.fcgi?cmd=Retrieve&db=PubMed&list_uids=11997281&dopt=Abstract
AA1>AA2	rs2228576	11	A	G	Thr	Ala	663	1	SCNN1A	nonsynonymous	6311323	0.46	NT_009759	NM_001038	NP_001029	A	G	Thr	Ala	663	1	SCNN1A	Hypertension, reduced risk, association with	www.ncbi.nlm.nih.gov/entrez/query.fcgi?cmd=Retrieve&db=PubMed&list_uids=10523338&dopt=Abstract
AA1>AA2	rs28937598	0	C	T	Arg	Trp	171	1	SCO2	nonsynonymous	182393	NA	NT_011526	NM_005138	NP_005129	C	T	Arg	Trp	171	1	SCO2	Cytochrome c oxidase deficiency	www.ncbi.nlm.nih.gov/entrez/query.fcgi?cmd=Retrieve&db=PubMed&list_uids=10749987&dopt=Abstract
AA1>AA2	rs28937868	0	G	A	Cys	Tyr	133	2	SCO2	nonsynonymous	182506	NA	NT_011526	NM_005138	NP_005129	G	A	Cys	Tyr	133	2	SCO2	Cytochrome c oxidase deficiency	www.ncbi.nlm.nih.gov/entrez/query.fcgi?cmd=Retrieve&db=PubMed&list_uids=14994243&dopt=Abstract
AA1>AA2	rs11214077	2	A	G	His	Arg	50	2	SDHD	nonsynonymous	15521093	0.02	NT_033899	NM_003002	NP_002993	A	G	His	Arg	50	2	SDHD	Paraganglioma ?	www.ncbi.nlm.nih.gov/entrez/query.fcgi?cmd=Retrieve&db=PubMed&list_uids=12386824&dopt=Abstract
AA1>AA2	rs2228315	10	G	A	Met	Ile	62	3	SELPLG	nonsynonymous	32500087	0.327	NT_019546	NM_003006	NP_002997	G	A	Met	Ile	62	3	SELPLG	Increased SELPLG plasma levels, association with	www.ncbi.nlm.nih.gov/entrez/query.fcgi?cmd=Retrieve&db=PubMed&list_uids=14641238&dopt=Abstract
AA1>AA2	rs28929471	0	G	A	Asp	Asn	341	1	SERPINA1	nonsynonymous	75845598	NA	NT_026437	NM_000295	NP_000286	G	A	Asp	Asn	341	1	SERPINA1	Antitrypsin alpha 1 deficiency	www.ncbi.nlm.nih.gov/entrez/query.fcgi?cmd=Retrieve&db=PubMed&list_uids=2240842&dopt=Abstract
AA1>AA2	rs4253527	2	C	T	Arg	Trp	219	1	SFTPA1	nonsynonymous	122265	0.138	NT_030059	NM_005411	NP_005402	C	T	Arg	Trp	219	1	SFTPA1	Idiopathic pulmonary fibrosis, association with	www.ncbi.nlm.nih.gov/entrez/query.fcgi?cmd=Retrieve&db=PubMed&list_uids=13680361&dopt=Abstract
AA1>AA2	rs1136450	3	C	G	Leu	Val	50	1	SFTPA1	nonsynonymous	120217	0.491	NT_030059	NM_005411	NP_005402	C	G	Leu	Val	50	1	SFTPA1	Idiopathic pulmonary fibrosis, association with	www.ncbi.nlm.nih.gov/entrez/query.fcgi?cmd=Retrieve&db=PubMed&list_uids=13680361&dopt=Abstract
AA1>AA2	rs28933693	0	C	T	Arg	Cys	77	1	SGCA	nonsynonymous	6898292	NA	NT_010783	NM_000023	NP_000014	C	T	Arg	Cys	77	1	SGCA	Muscular dystrophy, limb girdle	www.ncbi.nlm.nih.gov/entrez/query.fcgi?cmd=Retrieve&db=PubMed&list_uids=8528203&dopt=Abstract
AA1>AA2	rs28933694	0	A	G	Glu	Gly	137	2	SGCA	nonsynonymous	6899037	NA	NT_010783	NM_000023	NP_000014	A	G	Glu	Gly	137	2	SGCA	Muscular dystrophy, limb girdle	www.ncbi.nlm.nih.gov/entrez/query.fcgi?cmd=Retrieve&db=PubMed&list_uids=7657792&dopt=Abstract
AA1>AA2	rs28936383	0	C	G	Thr	Arg	151	2	SGCB	nonsynonymous	234948	NA	NT_022853	NM_000232	NP_000223	C	G	Thr	Arg	151	2	SGCB	Muscular dystrophy, limb girdle	www.ncbi.nlm.nih.gov/entrez/query.fcgi?cmd=Retrieve&db=PubMed&list_uids=7581448&dopt=Abstract
AA1>AA2	rs28936675	0	G	A	Gly	Arg	31	1	SHH	nonsynonymous	479588	NA	NT_007741	NM_000193	NP_000184	G	A	Gly	Arg	31	1	SHH	Holoprosencephaly	www.ncbi.nlm.nih.gov/entrez/query.fcgi?cmd=Retrieve&db=PubMed&list_uids=8896572&dopt=Abstract
AA1>AA2	rs1979277	10	C	T	Leu	Phe	474	1	SHMT1	nonsynonymous	17829445	0.38	NT_010718	NM_004169	NP_004160	C	T	Leu	Phe	474	1	SHMT1	Increased folate levels, association with	www.ncbi.nlm.nih.gov/entrez/query.fcgi?cmd=Retrieve&db=PubMed&list_uids=11386852&dopt=Abstract
AA1>AA2	rs28936387	0	T	C	Cys	Arg	421	1	SLC12A3	nonsynonymous	10527264	NA	NT_010498	NM_000339	NP_000330	T	C	Cys	Arg	421	1	SLC12A3	Gitelman syndrome	www.ncbi.nlm.nih.gov/entrez/query.fcgi?cmd=Retrieve&db=PubMed&list_uids=8528245&dopt=Abstract
AA1>AA2	rs28936388	0	C	T	Arg	Trp	209	1	SLC12A3	nonsynonymous	10518230	NA	NT_010498	NM_000339	NP_000330	C	T	Arg	Trp	209	1	SLC12A3	Gitelman syndrome	www.ncbi.nlm.nih.gov/entrez/query.fcgi?cmd=Retrieve&db=PubMed&list_uids=8528245&dopt=Abstract
AA1>AA2	rs28937595	0	G	A	Gly	Asp	172	2	SLC19A2	nonsynonymous	19937040	NA	NT_004487	NM_006996	NP_008927	G	A	Gly	Asp	172	2	SLC19A2	Megaloblastic anaemia, thiamine responsive	www.ncbi.nlm.nih.gov/entrez/query.fcgi?cmd=Retrieve&db=PubMed&list_uids=10391221&dopt=Abstract
AA1>AA2	rs8177516	19	C	T	Arg	Cys	400	1	SLC22A2	nonsynonymous	2952026	0.009	NT_007422	NM_003058	NP_003049	C	T	Arg	Cys	400	1	SLC22A2	Altered transporter function, association with	www.ncbi.nlm.nih.gov/entrez/query.fcgi?cmd=Retrieve&db=PubMed&list_uids=12142729&dopt=Abstract
AA1>AA2	rs8177517	19	A	C	Lys	Gln	432	1	SLC22A2	nonsynonymous	2950761	0.028	NT_007422	NM_003058	NP_003049	A	C	Lys	Gln	432	1	SLC22A2	Altered transporter function, association with	www.ncbi.nlm.nih.gov/entrez/query.fcgi?cmd=Retrieve&db=PubMed&list_uids=12142729&dopt=Abstract
AA1>AA2	rs8177507	delete	G	A	Met	Ile	165	3	SLC22A2	nonsynonymous	2965010	0.014	NT_007422	NM_003058	NP_003049	G	A	Met	Ile	165	3	SLC22A2	Altered transporter function, association with	www.ncbi.nlm.nih.gov/entrez/query.fcgi?cmd=Retrieve&db=PubMed&list_uids=12142729&dopt=Abstract
AA1>AA2	rs28934589	0	A	G	Gln	Arg	238	2	SLC25A20	nonsynonymous	48836534	NA	NT_022517	NM_000387	NP_000378	A	G	Gln	Arg	238	2	SLC25A20	Carnitine-acylcarnitine carrier deficiency	www.ncbi.nlm.nih.gov/entrez/query.fcgi?cmd=Retrieve&db=PubMed&list_uids=12859414&dopt=Abstract
AA1>AA2	rs28999114	0	A	G	Asp	Gly	104	2	SLC25A4	nonsynonymous	18478057	NA	NT_022792	NM_001151	NP_001142	A	G	Asp	Gly	104	2	SLC25A4	Progressive external ophthalmoplegia	www.ncbi.nlm.nih.gov/entrez/query.fcgi?cmd=Retrieve&db=PubMed&list_uids=12112115&dopt=Abstract
AA1>AA2	rs3776070	3	A	T	Thr	Ser	689	1	SLC26A2	nonsynonymous	10524157	0.304	NT_029289	NM_000112	NP_000103	A	T	Thr	Ser	689	1	SLC26A2	Achondrogenesis 1B	www.ncbi.nlm.nih.gov/entrez/query.fcgi?cmd=Retrieve&db=PubMed&list_uids=9637425&dopt=Abstract
AA1>AA2	rs17154353	2	G	A	Gly	Ser	740	1	SLC26A4	nonsynonymous	32534203	0.029	NT_007933	NM_000441	NP_000432	G	A	Gly	Ser	740	1	SLC26A4	Deafness, non-syndromic, autosomal recessive	www.ncbi.nlm.nih.gov/entrez/query.fcgi?cmd=Retrieve&db=PubMed&list_uids=14679580&dopt=Abstract
AA1>AA2	rs2240953	3	G	A	Gly	Ser	209	1	SLC27A4	nonsynonymous	38432097	0.354	NT_008470	NM_005094	NP_005085	G	A	Gly	Ser	209	1	SLC27A4	Insulin resistance syndrome, association with	www.ncbi.nlm.nih.gov/entrez/query.fcgi?cmd=Retrieve&db=PubMed&list_uids=14715877&dopt=Abstract
AA1>AA2	rs28928874	0	T	A	Val	Glu	423	2	SLC2A2	nonsynonymous	77211238	NA	NT_005612	NM_000340	NP_000331	T	A	Val	Glu	423	2	SLC2A2	Fanconi-Bickel syndrome	www.ncbi.nlm.nih.gov/entrez/query.fcgi?cmd=Retrieve&db=PubMed&list_uids=11044475&dopt=Abstract
AA1>AA2	rs1800572	1	G	A	Val	Ile	101	1	SLC2A2	nonsynonymous	77227478	NA	NT_005612	NM_000340	NP_000331	G	A	Val	Ile	101	1	SLC2A2	Diabetes, NIDDM, susceptibility, association ?	www.ncbi.nlm.nih.gov/entrez/query.fcgi?cmd=Retrieve&db=PubMed&list_uids=7713316&dopt=Abstract
AA1>AA2	rs5400	15	C	T	Thr	Ile	110	2	SLC2A2	nonsynonymous	77227450	0.317	NT_005612	NM_000340	NP_000331	C	T	Thr	Ile	110	2	SLC2A2	Diabetes, NIDDM, association with ?	www.ncbi.nlm.nih.gov/entrez/query.fcgi?cmd=Retrieve&db=PubMed&list_uids=8063045&dopt=Abstract
AA1>AA2	rs28931583	0	C	G	Pro	Arg	327	2	SLC4A1	nonsynonymous	989693	NA	NT_010783	NM_000342	NP_000333	C	G	Pro	Arg	327	2	SLC4A1	Anaemia	www.ncbi.nlm.nih.gov/entrez/query.fcgi?cmd=Retrieve&db=PubMed&list_uids=1378323&dopt=Abstract
AA1>AA2	rs5036	2	A	G	Lys	Glu	56	1	SLC4A1	nonsynonymous	992750	0.042	NT_010783	NM_000342	NP_000333	A	G	Lys	Glu	56	1	SLC4A1	Blood group variation	www.ncbi.nlm.nih.gov/entrez/query.fcgi?cmd=Retrieve&db=PubMed&list_uids=1520883&dopt=Abstract
AA1>AA2	rs2285644	3	C	T	Pro	Leu	854	2	SLC4A1	nonsynonymous	982426	0.042	NT_010783	NM_000342	NP_000333	C	T	Pro	Leu	854	2	SLC4A1	Blood group variation	www.ncbi.nlm.nih.gov/entrez/query.fcgi?cmd=Retrieve&db=PubMed&list_uids=8206915&dopt=Abstract
AA1>AA2	rs28929480	0	G	A	Glu	Lys	90	1	SLC4A1	nonsynonymous	991889	NA	NT_010783	NM_000342	NP_000333	G	A	Glu	Lys	90	1	SLC4A1	Spherocytosis	www.ncbi.nlm.nih.gov/entrez/query.fcgi?cmd=Retrieve&db=PubMed&list_uids=11380459&dopt=Abstract
AA1>AA2	rs28931584	0	G	A	Val	Met	488	1	SLC4A1	nonsynonymous	988687	NA	NT_010783	NM_000342	NP_000333	G	A	Val	Met	488	1	SLC4A1	Spherocytosis	www.ncbi.nlm.nih.gov/entrez/query.fcgi?cmd=Retrieve&db=PubMed&list_uids=9207478&dopt=Abstract
AA1>AA2	rs28931585	0	C	T	Arg	Trp	870	1	SLC4A1	nonsynonymous	982379	NA	NT_010783	NM_000342	NP_000333	C	T	Arg	Trp	870	1	SLC4A1	Spherocytosis	www.ncbi.nlm.nih.gov/entrez/query.fcgi?cmd=Retrieve&db=PubMed&list_uids=7530501&dopt=Abstract
AA1>AA2	rs17683011	19	A	G	Asn	Ser	51	2	SLC5A1	nonsynonymous	11836515	0.047	NT_011520	NM_000343	NP_000334	A	G	Asn	Ser	51	2	SLC5A1	Glucose/ galactose malabsorption	www.ncbi.nlm.nih.gov/entrez/query.fcgi?cmd=Retrieve&db=PubMed&list_uids=8563765&dopt=Abstract
AA1>AA2	rs17683430	19	G	A	Ala	Thr	411	1	SLC5A1	nonsynonymous	11878269	0.058	NT_011520	NM_000343	NP_000334	G	A	Ala	Thr	411	1	SLC5A1	Glucose/ galactose malabsorption	www.ncbi.nlm.nih.gov/entrez/query.fcgi?cmd=Retrieve&db=PubMed&list_uids=8563765&dopt=Abstract
AA1>AA2	rs28937592	0	C	T	Arg	Cys	621	1	SNCAIP	nonsynonymous	24201416	NA	NT_034772	NM_005460	NP_005451	C	T	Arg	Cys	621	1	SNCAIP	Parkinson disease	www.ncbi.nlm.nih.gov/entrez/query.fcgi?cmd=Retrieve&db=PubMed&list_uids=12761037&dopt=Abstract
AA1>AA2	rs28940282	0	C	T	His	Tyr	165	1	SOX9	nonsynonymous	4045193	NA	NT_010641	NM_000346	NP_000337	C	T	His	Tyr	165	1	SOX9	Campomelic dysplasia	www.ncbi.nlm.nih.gov/entrez/query.fcgi?cmd=Retrieve&db=PubMed&list_uids=10446171&dopt=Abstract
AA1>AA2	rs17107315	0	A	G	Asn	Ser	34	2	SPINK1	nonsynonymous	8370614	0.014	NT_029289	NM_003122	NP_003113	A	G	Asn	Ser	34	2	SPINK1	Pancreatitis, chronic	www.ncbi.nlm.nih.gov/entrez/query.fcgi?cmd=Retrieve&db=PubMed&list_uids=10835640&dopt=Abstract
AA1>AA2	rs2303063	10	G	A	Ser	Asn	368	2	SPINK5	nonsynonymous	8642963	0.487	NT_029289	NM_006846	NP_006837	G	A	Ser	Asn	368	2	SPINK5	Atopy, maternally inherited, association with	www.ncbi.nlm.nih.gov/entrez/query.fcgi?cmd=Retrieve&db=PubMed&list_uids=11544479&dopt=Abstract
AA1>AA2	rs2229440	2	G	A	Val	Met	623	1	SREBF2	nonsynonymous	21667340	0.049	NT_011520	NM_004599	NP_004590	G	A	Val	Met	623	1	SREBF2	Hypercholesterolaemia ?	www.ncbi.nlm.nih.gov/entrez/query.fcgi?cmd=Retrieve&db=PubMed&list_uids=11950857&dopt=Abstract
AA1>AA2	rs9282861	2	G	A	Arg	His	213	2	SULT1A1	nonsynonymous	19930593	0.297	NT_010393	NM_001055	NP_001046	G	A	Arg	His	213	2	SULT1A1	Reduced PST activity, association with	www.ncbi.nlm.nih.gov/entrez/query.fcgi?cmd=Retrieve&db=PubMed&list_uids=9345314&dopt=Abstract
AA1>AA2	rs28933402	0	G	A	Gly	Glu	124	2	SURF1	nonsynonymous	2997688	NA	NT_035014	NM_003172	NP_003163	G	A	Gly	Glu	124	2	SURF1	Leigh syndrome	www.ncbi.nlm.nih.gov/entrez/query.fcgi?cmd=Retrieve&db=PubMed&list_uids=10746561&dopt=Abstract
AA1>AA2	rs2228396	2	G	A	Ala	Thr	565	1	TAP2	nonsynonymous	23656059	0.109	NT_007592	NM_000544	NP_000535	G	A	Ala	Thr	565	1	TAP2	Rheumatoid arthritis, association with	www.ncbi.nlm.nih.gov/entrez/query.fcgi?cmd=Retrieve&db=PubMed&list_uids=8162639&dopt=Abstract
AA1>AA2	rs2228391	2	A	G	Met	Val	577	1	TAP2	nonsynonymous	23656023	0.069	NT_007592	NM_000544	NP_000535	A	G	Met	Val	577	1	TAP2	Sjogren's syndrome, association with	www.ncbi.nlm.nih.gov/entrez/query.fcgi?cmd=Retrieve&db=PubMed&list_uids=9324024&dopt=Abstract
AA1>AA2	rs713598	11	G	C	Ala	Pro	49	1	TAS2R38	nonsynonymous	2264897	0.5	NT_007914	NM_176817	NP_789787	G	C	Ala	Pro	49	1	TAS2R38	Phenylthiocarbamide taste sensitivity, association	www.ncbi.nlm.nih.gov/entrez/query.fcgi?cmd=Retrieve&db=PubMed&list_uids=12595690&dopt=Abstract
AA1>AA2	rs10246939	11	A	G	Ile	Val	296	1	TAS2R38	nonsynonymous	2264156	0.499	NT_007914	NM_176817	NP_789787	A	G	Ile	Val	296	1	TAS2R38	Phenylthiocarbamide taste sensitivity, association	www.ncbi.nlm.nih.gov/entrez/query.fcgi?cmd=Retrieve&db=PubMed&list_uids=12595690&dopt=Abstract
AA1>AA2	rs1169288	11	A	C	Ile	Leu	27	1	TCF1	nonsynonymous	11986159	0.51	NT_009775	NM_000545	NP_000536	A	C	Ile	Leu	27	1	TCF1	Insulin resistance, association with	www.ncbi.nlm.nih.gov/entrez/query.fcgi?cmd=Retrieve&db=PubMed&list_uids=10852449&dopt=Abstract
AA1>AA2	rs1800574	0	C	T	Ala	Val	98	2	TCF1	nonsynonymous	11986373	0.029	NT_009775	NM_000545	NP_000536	C	T	Ala	Val	98	2	TCF1	Serum C-peptide and insulin response, association	www.ncbi.nlm.nih.gov/entrez/query.fcgi?cmd=Retrieve&db=PubMed&list_uids=9133564&dopt=Abstract
AA1>AA2	rs1805035	0	G	A	Gly	Ser	492	1	TCF2	nonsynonymous	1335200	NA	NT_078100	NM_000458	NP_000449	G	A	Gly	Ser	492	1	TCF2	Diabetes, early onset, association ?	www.ncbi.nlm.nih.gov/entrez/query.fcgi?cmd=Retrieve&db=PubMed&list_uids=10672455&dopt=Abstract
AA1>AA2	rs3817672	3	G	A	Gly	Ser	142	1	TFRC	nonsynonymous	420545	0.392	NT_029928	NM_003234	NP_003225	G	A	Gly	Ser	142	1	TFRC	Neoplastic disease, increased risk, association	www.ncbi.nlm.nih.gov/entrez/query.fcgi?cmd=Retrieve&db=PubMed&list_uids=10383894&dopt=Abstract
AA1>AA2	rs1982073	26	C	T	Pro	Leu	10	2	TGFB1	nonsynonymous	14127139	0.397	NT_011109	NM_000660	NP_000651	C	T	Pro	Leu	10	2	TGFB1	Osteoporosis, association with	www.ncbi.nlm.nih.gov/entrez/query.fcgi?cmd=Retrieve&db=PubMed&list_uids=9783545&dopt=Abstract
AA1>AA2	rs28939693	0	A	T	Gln	Leu	107	2	TGIF	nonsynonymous	3447439	NA	NT_010859	NM_003244	NP_003235	A	T	Gln	Leu	107	2	TGIF	Holoprosencephaly	www.ncbi.nlm.nih.gov/entrez/query.fcgi?cmd=Retrieve&db=PubMed&list_uids=12522553&dopt=Abstract
AA1>AA2	rs28934580	0	G	A	Arg	His	306	2	TH	nonsynonymous	975164	NA	NT_009237	NM_000360	NP_000351	G	A	Arg	His	306	2	TH	Parkinsonism, L-DOPA-responsive	www.ncbi.nlm.nih.gov/entrez/query.fcgi?cmd=Retrieve&db=PubMed&list_uids=11246459&dopt=Abstract
AA1>AA2	rs28934581	0	A	C	Thr	Pro	245	1	TH	nonsynonymous	975466	NA	NT_009237	NM_000360	NP_000351	A	C	Thr	Pro	245	1	TH	Parkinsonism, L-DOPA-responsive	www.ncbi.nlm.nih.gov/entrez/query.fcgi?cmd=Retrieve&db=PubMed&list_uids=11246459&dopt=Abstract
AA1>AA2	rs28940309	0	A	G	Glu	Gly	251	2	THRAP2	nonsynonymous	7027160	NA	NT_009775	NM_015335	NP_056150	A	G	Glu	Gly	251	2	THRAP2	Congenital heart defect	www.ncbi.nlm.nih.gov/entrez/query.fcgi?cmd=Retrieve&db=PubMed&list_uids=14638541&dopt=Abstract
AA1>AA2	rs28940310	0	G	A	Arg	His	1872	2	THRAP2	nonsynonymous	6982601	NA	NT_009775	NM_015335	NP_056150	G	A	Arg	His	1872	2	THRAP2	Congenital heart defect	www.ncbi.nlm.nih.gov/entrez/query.fcgi?cmd=Retrieve&db=PubMed&list_uids=14638541&dopt=Abstract
AA1>AA2	rs28933408	0	C	A	Pro	Thr	453	1	THRB	nonsynonymous	24104408	NA	NT_022517	NM_000461	NP_000452	C	A	Pro	Thr	453	1	THRB	Thyroid hormone resistance	www.ncbi.nlm.nih.gov/entrez/query.fcgi?cmd=Retrieve&db=PubMed&list_uids=1661299&dopt=Abstract
AA1>AA2	rs28936672	0	G	T	Trp	Leu	208	2	TITF1	nonsynonymous	17986727	NA	NT_026437	NM_003317	NP_003308	G	T	Trp	Leu	208	2	TITF1	Benign hereditary chorea	www.ncbi.nlm.nih.gov/entrez/query.fcgi?cmd=Retrieve&db=PubMed&list_uids=11971878&dopt=Abstract
AA1>AA2	rs28936671	0	C	A	Arg	Ser	213	1	TITF1	nonsynonymous	17986713	NA	NT_026437	NM_003317	NP_003308	C	A	Arg	Ser	213	1	TITF1	Benign hereditary chorea	www.ncbi.nlm.nih.gov/entrez/query.fcgi?cmd=Retrieve&db=PubMed&list_uids=11971878&dopt=Abstract
AA1>AA2	rs5743708	3	G	A	Arg	Gln	753	2	TLR2	nonsynonymous	79174464	0.028	NT_016354	NM_003264	NP_003255	G	A	Arg	Gln	753	2	TLR2	Bacterial infection, association with ?	www.ncbi.nlm.nih.gov/entrez/query.fcgi?cmd=Retrieve&db=PubMed&list_uids=11035751&dopt=Abstract
AA1>AA2	rs1061622	7	T	G	Met	Arg	196	2	TNFRSF1B	nonsynonymous	6790322	0.302	NT_021937	NM_001066	NP_001057	T	G	Met	Arg	196	2	TNFRSF1B	Polycystic ovary syndrome, association with	www.ncbi.nlm.nih.gov/entrez/query.fcgi?cmd=Retrieve&db=PubMed&list_uids=12161545&dopt=Abstract
AA1>AA2	rs11540652	0	G	A	Arg	Gln	248	2	TP53	nonsynonymous	7174887	NA	NT_010718	NM_000546	NP_000537	G	A	Arg	Gln	248	2	TP53	Sarcoma	www.ncbi.nlm.nih.gov/entrez/query.fcgi?cmd=Retrieve&db=PubMed&list_uids=1565143&dopt=Abstract
AA1>AA2	rs28934577	0	T	A	Leu	Gln	257	2	TP53	nonsynonymous	7174860	NA	NT_010718	NM_000546	NP_000537	T	A	Leu	Gln	257	2	TP53	Li-Fraumeni syndrome	www.ncbi.nlm.nih.gov/entrez/query.fcgi?cmd=Retrieve&db=PubMed&list_uids=8134127&dopt=Abstract
AA1>AA2	rs28934578	0	G	A	Arg	His	175	2	TP53	nonsynonymous	7175755	NA	NT_010718	NM_000546	NP_000537	G	A	Arg	His	175	2	TP53	Osteosarcoma	www.ncbi.nlm.nih.gov/entrez/query.fcgi?cmd=Retrieve&db=PubMed&list_uids=8164043&dopt=Abstract
AA1>AA2	rs28934576	0	G	A	Arg	His	273	2	TP53	nonsynonymous	7174469	NA	NT_010718	NM_000546	NP_000537	G	A	Arg	His	273	2	TP53	Li-Fraumeni syndrome	www.ncbi.nlm.nih.gov/entrez/query.fcgi?cmd=Retrieve&db=PubMed&list_uids=1565144&dopt=Abstract
AA1>AA2	rs28934573	0	C	T	Ser	Phe	241	2	TP53	nonsynonymous	7174908	NA	NT_010718	NM_000546	NP_000537	C	T	Ser	Phe	241	2	TP53	Sarcoma	www.ncbi.nlm.nih.gov/entrez/query.fcgi?cmd=Retrieve&db=PubMed&list_uids=1565143&dopt=Abstract
AA1>AA2	rs28934875	0	G	C	Ala	Pro	138	1	TP53	nonsynonymous	7175867	NA	NT_010718	NM_000546	NP_000537	G	C	Ala	Pro	138	1	TP53	Li-Fraumeni syndrome	www.ncbi.nlm.nih.gov/entrez/query.fcgi?cmd=Retrieve&db=PubMed&list_uids=9569035&dopt=Abstract
AA1>AA2	rs28934874	0	C	T	Pro	Ser	151	1	TP53	nonsynonymous	7175828	NA	NT_010718	NM_000546	NP_000537	C	T	Pro	Ser	151	1	TP53	Astrocytoma	www.ncbi.nlm.nih.gov/entrez/query.fcgi?cmd=Retrieve&db=PubMed&list_uids=1686725&dopt=Abstract
AA1>AA2	rs28934575	0	G	A	Gly	Ser	245	1	TP53	nonsynonymous	7174897	NA	NT_010718	NM_000546	NP_000537	G	A	Gly	Ser	245	1	TP53	Osteosarcoma	www.ncbi.nlm.nih.gov/entrez/query.fcgi?cmd=Retrieve&db=PubMed&list_uids=1565143&dopt=Abstract
AA1>AA2	rs28934873	0	T	C	Met	Thr	133	2	TP53	nonsynonymous	7175881	NA	NT_010718	NM_000546	NP_000537	T	C	Met	Thr	133	2	TP53	Li-Fraumeni syndrome	www.ncbi.nlm.nih.gov/entrez/query.fcgi?cmd=Retrieve&db=PubMed&list_uids=1933902&dopt=Abstract
AA1>AA2	rs28934874	0	C	A	Pro	Thr	151	1	TP53	nonsynonymous	7175828	NA	NT_010718	NM_000546	NP_000537	C	A	Pro	Thr	151	1	TP53	Li-Fraumeni syndrome	www.ncbi.nlm.nih.gov/entrez/query.fcgi?cmd=Retrieve&db=PubMed&list_uids=11479205&dopt=Abstract
AA1>AA2	rs28934574	0	C	T	Arg	Trp	282	1	TP53	nonsynonymous	7174443	NA	NT_010718	NM_000546	NP_000537	C	T	Arg	Trp	282	1	TP53	Osteosarcoma	www.ncbi.nlm.nih.gov/entrez/query.fcgi?cmd=Retrieve&db=PubMed&list_uids=1565143&dopt=Abstract
AA1>AA2	rs1142345	2	A	G	Tyr	Cys	240	2	TPMT	nonsynonymous	8989169	0.153	NT_007592	NM_000367	NP_000358	A	G	Tyr	Cys	240	2	TPMT	TPMT deficiency, association with	www.ncbi.nlm.nih.gov/entrez/query.fcgi?cmd=Retrieve&db=PubMed&list_uids=8644731&dopt=Abstract
AA1>AA2	rs1800462	0	G	C	Ala	Pro	80	1	TPMT	nonsynonymous	9002206	NA	NT_007592	NM_000367	NP_000358	G	C	Ala	Pro	80	1	TPMT	TPMT deficiency, association with	www.ncbi.nlm.nih.gov/entrez/query.fcgi?cmd=Retrieve&db=PubMed&list_uids=7862671&dopt=Abstract
AA1>AA2	rs1800460	3	G	A	Ala	Thr	154	1	TPMT	nonsynonymous	8997479	0.056	NT_007592	NM_000367	NP_000358	G	A	Ala	Thr	154	1	TPMT	TPMT deficiency, association with	www.ncbi.nlm.nih.gov/entrez/query.fcgi?cmd=Retrieve&db=PubMed&list_uids=8644731&dopt=Abstract
AA1>AA2	rs28934872	0	G	A	Arg	Gln	611	2	TSC2	nonsynonymous	2060573	NA	NT_037887	NM_000548	NP_000539	G	A	Arg	Gln	611	2	TSC2	Tuberous sclerosis	www.ncbi.nlm.nih.gov/entrez/query.fcgi?cmd=Retrieve&db=PubMed&list_uids=9463313&dopt=Abstract
AA1>AA2	rs28937597	0	C	T	Thr	Ile	57	2	TTID	nonsynonymous	39621523	NA	NT_034772	NM_006790	NP_006781	C	T	Thr	Ile	57	2	TTID	Muscular dystrophy, limb girdle 1A	www.ncbi.nlm.nih.gov/entrez/query.fcgi?cmd=Retrieve&db=PubMed&list_uids=10958653&dopt=Abstract
AA1>AA2	rs11541794	0	A	G	Thr	Ala	60	1	TTR	nonsynonymous	10662069	NA	NT_010966	NM_000371	NP_000362	A	G	Thr	Ala	60	1	TTR	Amyloidotic polyneuropathy	www.ncbi.nlm.nih.gov/entrez/query.fcgi?cmd=Retrieve&db=PubMed&list_uids=3722385&dopt=Abstract
AA1>AA2	rs28940877	0	T	C	Cys	Arg	89	1	TYR	nonsynonymous	1173008	NA	NT_008984	NM_000372	NP_000363	T	C	Cys	Arg	89	1	TYR	Albinism, oculocutaneous 1	www.ncbi.nlm.nih.gov/entrez/query.fcgi?cmd=Retrieve&db=PubMed&list_uids=1899321&dopt=Abstract
AA1>AA2	rs1126809	2	G	A	Arg	Gln	402	2	TYR	nonsynonymous	1279583	0.233	NT_008984	NM_000372	NP_000363	G	A	Arg	Gln	402	2	TYR	Albinism, oculocutaneous 1, association with	www.ncbi.nlm.nih.gov/entrez/query.fcgi?cmd=Retrieve&db=PubMed&list_uids=9158138&dopt=Abstract
AA1>AA2	rs28940878	0	A	G	Asp	Gly	42	2	TYR	nonsynonymous	1172868	NA	NT_008984	NM_000372	NP_000363	A	G	Asp	Gly	42	2	TYR	Albinism, oculocutaneous 1	www.ncbi.nlm.nih.gov/entrez/query.fcgi?cmd=Retrieve&db=PubMed&list_uids=1943686&dopt=Abstract
AA1>AA2	rs28940876	0	C	T	Pro	Leu	81	2	TYR	nonsynonymous	1172985	NA	NT_008984	NM_000372	NP_000363	C	T	Pro	Leu	81	2	TYR	Albinism, oculocutaneous 1	www.ncbi.nlm.nih.gov/entrez/query.fcgi?cmd=Retrieve&db=PubMed&list_uids=1970634&dopt=Abstract
AA1>AA2	rs28940880	0	G	A	Ala	Thr	206	1	TYR	nonsynonymous	1173359	NA	NT_008984	NM_000372	NP_000363	G	A	Ala	Thr	206	1	TYR	Albinism, oculocutaneous 1	www.ncbi.nlm.nih.gov/entrez/query.fcgi?cmd=Retrieve&db=PubMed&list_uids=1943686&dopt=Abstract
AA1>AA2	rs28940879	0	G	A	Cys	Tyr	55	2	TYR	nonsynonymous	1172907	NA	NT_008984	NM_000372	NP_000363	G	A	Cys	Tyr	55	2	TYR	Albinism, oculocutaneous 1	www.ncbi.nlm.nih.gov/entrez/query.fcgi?cmd=Retrieve&db=PubMed&list_uids=1943686&dopt=Abstract
AA1>AA2	rs28940881	0	A	G	Met	Val	1	1	TYR	nonsynonymous	1172744	NA	NT_008984	NM_000372	NP_000363	A	G	Met	Val	1	1	TYR	Albinism, oculocutaneous 1	www.ncbi.nlm.nih.gov/entrez/query.fcgi?cmd=Retrieve&db=PubMed&list_uids=7955413&dopt=Abstract
AA1>AA2	rs2270565	7	A	T	Met	Leu	229	1	UCP1	nonsynonymous	66031618	0.125	NT_016354	NM_021833	NP_068605	A	T	Met	Leu	229	1	UCP1	Diabetes, type 2, susceptibility to, association	www.ncbi.nlm.nih.gov/entrez/query.fcgi?cmd=Retrieve&db=PubMed&list_uids=11317671&dopt=Abstract
AA1>AA2	rs660339	11	C	T	Ala	Val	55	2	UCP2	nonsynonymous	3911853	0.62	NT_033927	NM_003355	NP_003346	C	T	Ala	Val	55	2	UCP2	Enhanced metabolic efficiency, association with ?	www.ncbi.nlm.nih.gov/entrez/query.fcgi?cmd=Retrieve&db=PubMed&list_uids=10557023&dopt=Abstract
AA1>AA2	rs2229707	2	G	A	Val	Ile	102	1	UCP3	nonsynonymous	3939996	0.117	NT_033927	NM_003356	NP_003347	G	A	Val	Ile	102	1	UCP3	Obesity, severe, with diabetes	www.ncbi.nlm.nih.gov/entrez/query.fcgi?cmd=Retrieve&db=PubMed&list_uids=9769326&dopt=Abstract
AA1>AA2	rs17848368	0	C	T	Arg	Trp	70	1	UCP3	nonsynonymous	3940092	NA	NT_033927	NM_003356	NP_003347	C	T	Arg	Trp	70	1	UCP3	Obesity, severe, with diabetes	www3.interscience.wiley.com/cgi-bin/jabout/38515/MutationsInBrief1999.html
AA1>AA2	rs28934583	0	T	C	Cys	Arg	217	1	UMOD	nonsynonymous	11673053	NA	NT_010393	NM_001008	NP_001008	T	C	Cys	Arg	217	1	UMOD	Hyperuricaemic nephropathy, juvenile	www.ncbi.nlm.nih.gov/entrez/query.fcgi?cmd=Retrieve&db=PubMed&list_uids=12471200&dopt=Abstract
AA1>AA2	rs28934584	0	G	T	Gly	Cys	103	1	UMOD	nonsynonymous	11673395	NA	NT_010393	NM_001008	NP_001008	G	T	Gly	Cys	103	1	UMOD	Medullary cystic kidney disease 2	www.ncbi.nlm.nih.gov/entrez/query.fcgi?cmd=Retrieve&db=PubMed&list_uids=12471200&dopt=Abstract
AA1>AA2	rs28934582	0	G	A	Cys	Tyr	148	2	UMOD	nonsynonymous	11673259	NA	NT_010393	NM_001008	NP_001008	G	A	Cys	Tyr	148	2	UMOD	Hyperuricaemic nephropathy, juvenile	www.ncbi.nlm.nih.gov/entrez/query.fcgi?cmd=Retrieve&db=PubMed&list_uids=12471200&dopt=Abstract
AA1>AA2	rs696723	11	G	C	Gly	Arg	713	1	USH2A	nonsynonymous	9942054	0.134	NT_021877	NM_007123	NP_009054	G	C	Gly	Arg	713	1	USH2A	Usher syndrome 2a	www.ncbi.nlm.nih.gov/entrez/query.fcgi?cmd=Retrieve&db=PubMed&list_uids=10909849&dopt=Abstract
AA1>AA2	rs3783613	3	G	C	Gly	Ala	413	2	VCAM1	nonsynonymous	71168706	0.107	NT_032977	NM_001078	NP_001069	G	C	Gly	Ala	413	2	VCAM1	Stroke, protection against, association with ?	www.ncbi.nlm.nih.gov/entrez/query.fcgi?cmd=Retrieve&db=PubMed&list_uids=12393616&dopt=Abstract
AA1>AA2	rs10735810	10	T	C	Met	Thr	1	2	VDR	nonsynonymous	10416201	0.435	NT_029419	NM_000376	NP_000367	T	C	Met	Thr	1	2	VDR	Higher bone mineral density, association with	www.ncbi.nlm.nih.gov/entrez/query.fcgi?cmd=Retrieve&db=PubMed&list_uids=9169350&dopt=Abstract
AA1>AA2	rs5030808	0	G	C	Gly	Arg	93	1	VHL	nonsynonymous	10123808	NA	NT_022517	NM_000551	NP_000542	G	C	Gly	Arg	93	1	VHL	Von Hippel-Lindau syndrome	www.ncbi.nlm.nih.gov/entrez/query.fcgi?cmd=Retrieve&db=PubMed&list_uids=11409863&dopt=Abstract
AA1>AA2	rs5030812	0	A	G	His	Arg	115	2	VHL	nonsynonymous	10128201	NA	NT_022517	NM_000551	NP_000542	A	G	His	Arg	115	2	VHL	Von Hippel-Lindau syndrome	www.ncbi.nlm.nih.gov/entrez/query.fcgi?cmd=Retrieve&db=PubMed&list_uids=8707293&dopt=Abstract
AA1>AA2	rs5030805	0	G	A	Ser	Asn	80	2	VHL	nonsynonymous	10123770	NA	NT_022517	NM_000551	NP_000542	G	A	Ser	Asn	80	2	VHL	Von Hippel-Lindau syndrome	www.ncbi.nlm.nih.gov/entrez/query.fcgi?cmd=Retrieve&db=PubMed&list_uids=8707293&dopt=Abstract
AA1>AA2	rs28940301	0	C	G	His	Asp	191	1	VHL	nonsynonymous	10131578	NA	NT_022517	NM_000551	NP_000542	C	G	His	Asp	191	1	VHL	Polycythemia, with high epo concentration	www.ncbi.nlm.nih.gov/entrez/query.fcgi?cmd=Retrieve&db=PubMed&list_uids=12844285&dopt=Abstract
AA1>AA2	rs5030833	0	T	G	Phe	Cys	136	2	VHL	nonsynonymous	10128264	NA	NT_022517	NM_000551	NP_000542	T	G	Phe	Cys	136	2	VHL	Von Hippel-Lindau syndrome	www.ncbi.nlm.nih.gov/entrez/query.fcgi?cmd=Retrieve&db=PubMed&list_uids=7977367&dopt=Abstract
AA1>AA2	rs5030821	0	G	A	Arg	Gln	167	2	VHL	nonsynonymous	10131507	NA	NT_022517	NM_000551	NP_000542	G	A	Arg	Gln	167	2	VHL	Von Hippel-Lindau syndrome	www.ncbi.nlm.nih.gov/entrez/query.fcgi?cmd=Retrieve&db=PubMed&list_uids=7987306&dopt=Abstract
AA1>AA2	rs5030822	0	T	A	Leu	Gln	178	2	VHL	nonsynonymous	10131540	NA	NT_022517	NM_000551	NP_000542	T	A	Leu	Gln	178	2	VHL	Von Hippel-Lindau syndrome	www.ncbi.nlm.nih.gov/entrez/query.fcgi?cmd=Retrieve&db=PubMed&list_uids=8707293&dopt=Abstract
AA1>AA2	rs5030803	0	T	G	Val	Gly	74	2	VHL	nonsynonymous	10123752	NA	NT_022517	NM_000551	NP_000542	T	G	Val	Gly	74	2	VHL	Von Hippel-Lindau syndrome	www.ncbi.nlm.nih.gov/entrez/query.fcgi?cmd=Retrieve&db=PubMed&list_uids=8707293&dopt=Abstract
AA1>AA2	rs5030832	0	A	G	Asp	Gly	121	2	VHL	nonsynonymous	10128219	NA	NT_022517	NM_000551	NP_000542	A	G	Asp	Gly	121	2	VHL	Von Hippel-Lindau syndrome	www.ncbi.nlm.nih.gov/entrez/query.fcgi?cmd=Retrieve&db=PubMed&list_uids=7977367&dopt=Abstract
AA1>AA2	rs5030818	0	C	G	Arg	Gly	161	1	VHL	nonsynonymous	10131488	NA	NT_022517	NM_000551	NP_000542	C	G	Arg	Gly	161	1	VHL	Von Hippel-Lindau syndrome	www.ncbi.nlm.nih.gov/entrez/query.fcgi?cmd=Retrieve&db=PubMed&list_uids=8707293&dopt=Abstract
AA1>AA2	rs5030809	0	T	C	Tyr	His	98	1	VHL	nonsynonymous	10123823	NA	NT_022517	NM_000551	NP_000542	T	C	Tyr	His	98	1	VHL	Von Hippel-Lindau syndrome	www.ncbi.nlm.nih.gov/entrez/query.fcgi?cmd=Retrieve&db=PubMed&list_uids=7987306&dopt=Abstract
AA1>AA2	rs5030805	0	G	T	Ser	Ile	80	2	VHL	nonsynonymous	10123770	NA	NT_022517	NM_000551	NP_000542	G	T	Ser	Ile	80	2	VHL	Von Hippel-Lindau syndrome	www.ncbi.nlm.nih.gov/entrez/query.fcgi?cmd=Retrieve&db=PubMed&list_uids=7728151&dopt=Abstract
AA1>AA2	rs5030827	0	G	T	Val	Leu	84	1	VHL	nonsynonymous	10123781	NA	NT_022517	NM_000551	NP_000542	G	T	Val	Leu	84	1	VHL	Phaeochromocytoma	www.ncbi.nlm.nih.gov/entrez/query.fcgi?cmd=Retrieve&db=PubMed&list_uids=8592333&dopt=Abstract
AA1>AA2	rs5030828	0	T	C	Leu	Pro	85	2	VHL	nonsynonymous	10123785	NA	NT_022517	NM_000551	NP_000542	T	C	Leu	Pro	85	2	VHL	Von Hippel-Lindau syndrome	www.ncbi.nlm.nih.gov/entrez/query.fcgi?cmd=Retrieve&db=PubMed&list_uids=11409863&dopt=Abstract
AA1>AA2	rs5030807	0	T	C	Leu	Pro	89	2	VHL	nonsynonymous	10123797	NA	NT_022517	NM_000551	NP_000542	T	C	Leu	Pro	89	2	VHL	Von Hippel-Lindau syndrome	www.ncbi.nlm.nih.gov/entrez/query.fcgi?cmd=Retrieve&db=PubMed&list_uids=7987306&dopt=Abstract
AA1>AA2	rs5030830	0	T	C	Leu	Pro	118	2	VHL	nonsynonymous	10128210	NA	NT_022517	NM_000551	NP_000542	T	C	Leu	Pro	118	2	VHL	Von Hippel-Lindau syndrome	www.ncbi.nlm.nih.gov/entrez/query.fcgi?cmd=Retrieve&db=PubMed&list_uids=7987306&dopt=Abstract
AA1>AA2	rs5030804	0	A	G	Asn	Ser	78	2	VHL	nonsynonymous	10123764	NA	NT_022517	NM_000551	NP_000542	A	G	Asn	Ser	78	2	VHL	Von Hippel-Lindau syndrome	www.ncbi.nlm.nih.gov/entrez/query.fcgi?cmd=Retrieve&db=PubMed&list_uids=7728151&dopt=Abstract
AA1>AA2	rs5030806	0	C	T	Pro	Ser	81	1	VHL	nonsynonymous	10123772	NA	NT_022517	NM_000551	NP_000542	C	T	Pro	Ser	81	1	VHL	Von Hippel-Lindau syndrome	www.ncbi.nlm.nih.gov/entrez/query.fcgi?cmd=Retrieve&db=PubMed&list_uids=8634692&dopt=Abstract
AA1>AA2	rs5030808	0	G	A	Gly	Ser	93	1	VHL	nonsynonymous	10123808	NA	NT_022517	NM_000551	NP_000542	G	A	Gly	Ser	93	1	VHL	Von Hippel-Lindau syndrome	www.ncbi.nlm.nih.gov/entrez/query.fcgi?cmd=Retrieve&db=PubMed&list_uids=8707293&dopt=Abstract
AA1>AA2	rs28940300	0	C	T	Pro	Ser	192	1	VHL	nonsynonymous	10131581	NA	NT_022517	NM_000551	NP_000542	C	T	Pro	Ser	192	1	VHL	Polycythemia, with high epo concentration	www.ncbi.nlm.nih.gov/entrez/query.fcgi?cmd=Retrieve&db=PubMed&list_uids=12844285&dopt=Abstract
AA1>AA2	rs5030622	0	C	G	Cys	Trp	162	3	VHL	nonsynonymous	10131493	NA	NT_022517	NM_000551	NP_000542	C	G	Cys	Trp	162	3	VHL	Von Hippel-Lindau syndrome	www.ncbi.nlm.nih.gov/entrez/query.fcgi?cmd=Retrieve&db=PubMed&list_uids=7728151&dopt=Abstract
AA1>AA2	rs5030820	0	C	T	Arg	Trp	167	1	VHL	nonsynonymous	10131506	NA	NT_022517	NM_000551	NP_000542	C	T	Arg	Trp	167	1	VHL	Von Hippel-Lindau syndrome	www.ncbi.nlm.nih.gov/entrez/query.fcgi?cmd=Retrieve&db=PubMed&list_uids=7987306&dopt=Abstract
AA1>AA2	rs28940298	0	C	T	Arg	Trp	200	1	VHL	nonsynonymous	10131605	NA	NT_022517	NM_000551	NP_000542	C	T	Arg	Trp	200	1	VHL	Von Hippel-Lindau syndrome	www.ncbi.nlm.nih.gov/entrez/query.fcgi?cmd=Retrieve&db=PubMed&list_uids=8956040&dopt=Abstract
AA1>AA2	rs5030811	0	C	T	His	Tyr	115	1	VHL	nonsynonymous	10128200	NA	NT_022517	NM_000551	NP_000542	C	T	His	Tyr	115	1	VHL	Von Hippel-Lindau syndrome	www.ncbi.nlm.nih.gov/entrez/query.fcgi?cmd=Retrieve&db=PubMed&list_uids=8707293&dopt=Abstract
AA1>AA2	rs5030824	0	C	G	Leu	Val	188	1	VHL	nonsynonymous	10131569	NA	NT_022517	NM_000551	NP_000542	C	G	Leu	Val	188	1	VHL	Von Hippel-Lindau syndrome	www.ncbi.nlm.nih.gov/entrez/query.fcgi?cmd=Retrieve&db=PubMed&list_uids=7563486&dopt=Abstract
AA1>AA2	rs28941469	0	T	A	Tyr	Asn	227	1	VMD2	nonsynonymous	7030696	NA	NT_033903	NM_004183	NP_004174	T	A	Tyr	Asn	227	1	VMD2	Best macular dystrophy	www.ncbi.nlm.nih.gov/entrez/query.fcgi?cmd=Retrieve&db=PubMed&list_uids=9662395&dopt=Abstract
AA1>AA2	rs1805144	0	G	C	Glu	Asp	300	3	VMD2	nonsynonymous	7032797	NA	NT_033903	NM_004183	NP_004174	G	C	Glu	Asp	300	3	VMD2	Best macular dystrophy	www.ncbi.nlm.nih.gov/entrez/query.fcgi?cmd=Retrieve&db=PubMed&list_uids=10331951&dopt=Abstract
AA1>AA2	rs28940273	0	G	C	Trp	Cys	93	3	VMD2	nonsynonymous	7029016	NA	NT_033903	NM_004183	NP_004174	G	C	Trp	Cys	93	3	VMD2	Best macular dystrophy	www.ncbi.nlm.nih.gov/entrez/query.fcgi?cmd=Retrieve&db=PubMed&list_uids=9662395&dopt=Abstract
AA1>AA2	rs1805142	0	G	C	Glu	Gln	119	1	VMD2	nonsynonymous	7029092	NA	NT_033903	NM_004183	NP_004174	G	C	Glu	Gln	119	1	VMD2	Bulls eye maculopathy	www.ncbi.nlm.nih.gov/entrez/query.fcgi?cmd=Retrieve&db=PubMed&list_uids=10453731&dopt=Abstract
AA1>AA2	rs28940274	0	T	C	Tyr	His	85	1	VMD2	nonsynonymous	7028990	NA	NT_033903	NM_004183	NP_004174	T	C	Tyr	His	85	1	VMD2	Best macular dystrophy	www.ncbi.nlm.nih.gov/entrez/query.fcgi?cmd=Retrieve&db=PubMed&list_uids=9662395&dopt=Abstract
AA1>AA2	rs1805143	0	C	T	Pro	Ser	297	1	VMD2	nonsynonymous	7032786	NA	NT_033903	NM_004183	NP_004174	C	T	Pro	Ser	297	1	VMD2	Best macular dystrophy	www.ncbi.nlm.nih.gov/entrez/query.fcgi?cmd=Retrieve&db=PubMed&list_uids=10453731&dopt=Abstract
AA1>AA2	rs28940570	0	C	T	Ala	Val	243	2	VMD2	nonsynonymous	7031426	NA	NT_033903	NM_004183	NP_004174	C	T	Ala	Val	243	2	VMD2	Best macular dystrophy	www.ncbi.nlm.nih.gov/entrez/query.fcgi?cmd=Retrieve&db=PubMed&list_uids=10737974&dopt=Abstract
AA1>AA2	rs1800386	0	A	G	Tyr	Cys	1584	2	VWF	nonsynonymous	5982094	0.005	NT_009759	NM_000552	NP_000543	A	G	Tyr	Cys	1584	2	VWF	Von Willebrand disease 1	www.ncbi.nlm.nih.gov/entrez/query.fcgi?cmd=Retrieve&db=PubMed&list_uids=12649144&dopt=Abstract
AA1>AA2	rs16932374	3	G	A	Met	Ile	740	3	VWF	nonsynonymous	6010211	0.143	NT_009759	NM_000552	NP_000543	G	A	Met	Ile	740	3	VWF	Von Willebrand disease 2m	www.ncbi.nlm.nih.gov/entrez/query.fcgi?cmd=Retrieve&db=PubMed&list_uids=10959712&dopt=Abstract
AA1>AA2	rs1800385	14	G	T	Val	Leu	1565	1	VWF	nonsynonymous	5982152	0.32	NT_009759	NM_000552	NP_000543	G	T	Val	Leu	1565	1	VWF	Von Willebrand disease 2a	www.ncbi.nlm.nih.gov/entrez/query.fcgi?cmd=Retrieve&db=PubMed&list_uids=1586703&dopt=Abstract
AA1>AA2	rs3821945	0	G	A	Asp	Asn	866	1	WFS1	nonsynonymous	2391563	0.005	NT_006051	NM_006005	NP_005996	G	A	Asp	Asn	866	1	WFS1	Wolframin variant	www.ncbi.nlm.nih.gov/entrez/query.fcgi?cmd=Retrieve&db=PubMed&list_uids=11244483&dopt=Abstract
AA1>AA2	rs28937895	0	G	A	Gly	Asp	831	2	WFS1	nonsynonymous	2391459	NA	NT_006051	NM_006005	NP_005996	G	A	Gly	Asp	831	2	WFS1	Sensorineural hearing loss	www.ncbi.nlm.nih.gov/entrez/query.fcgi?cmd=Retrieve&db=PubMed&list_uids=11709537&dopt=Abstract
AA1>AA2	rs1801208	2	G	A	Arg	His	456	2	WFS1	nonsynonymous	2390334	0.273	NT_006051	NM_006005	NP_005996	G	A	Arg	His	456	2	WFS1	Diabetes, type 1, association with	www.ncbi.nlm.nih.gov/entrez/query.fcgi?cmd=Retrieve&db=PubMed&list_uids=10679252&dopt=Abstract
AA1>AA2	rs28937892	0	C	T	Pro	Leu	504	2	WFS1	nonsynonymous	2390478	NA	NT_006051	NM_006005	NP_005996	C	T	Pro	Leu	504	2	WFS1	Wolfram syndrome	www.ncbi.nlm.nih.gov/entrez/query.fcgi?cmd=Retrieve&db=PubMed&list_uids=9771706&dopt=Abstract
AA1>AA2	rs28937890	0	C	T	Pro	Leu	724	2	WFS1	nonsynonymous	2391138	NA	NT_006051	NM_006005	NP_005996	C	T	Pro	Leu	724	2	WFS1	Wolfram syndrome	www.ncbi.nlm.nih.gov/entrez/query.fcgi?cmd=Retrieve&db=PubMed&list_uids=9771706&dopt=Abstract
AA1>AA2	rs28937894	0	C	T	Thr	Met	699	2	WFS1	nonsynonymous	2391063	NA	NT_006051	NM_006005	NP_005996	C	T	Thr	Met	699	2	WFS1	Sensorineural hearing loss	www.ncbi.nlm.nih.gov/entrez/query.fcgi?cmd=Retrieve&db=PubMed&list_uids=11709537&dopt=Abstract
AA1>AA2	rs1805069	3	G	A	Gly	Ser	576	1	WFS1	nonsynonymous	2390693	0.031	NT_006051	NM_006005	NP_005996	G	A	Gly	Ser	576	1	WFS1	Wolframin variant	www.ncbi.nlm.nih.gov/entrez/query.fcgi?cmd=Retrieve&db=PubMed&list_uids=12565131&dopt=Abstract
AA1>AA2	rs28937893	0	G	A	Ala	Thr	716	1	WFS1	nonsynonymous	2391113	NA	NT_006051	NM_006005	NP_005996	G	A	Ala	Thr	716	1	WFS1	Sensorineural hearing loss	www.ncbi.nlm.nih.gov/entrez/query.fcgi?cmd=Retrieve&db=PubMed&list_uids=11709537&dopt=Abstract
AA1>AA2	rs2230720	3	C	T	Ala	Val	602	2	WFS1	nonsynonymous	2390772	0.06	NT_006051	NM_006005	NP_005996	C	T	Ala	Val	602	2	WFS1	Wolframin variant	www.ncbi.nlm.nih.gov/entrez/query.fcgi?cmd=Retrieve&db=PubMed&list_uids=11244483&dopt=Abstract
AA1>AA2	rs28937891	0	G	T	Gly	Val	695	2	WFS1	nonsynonymous	2391051	NA	NT_006051	NM_006005	NP_005996	G	T	Gly	Val	695	2	WFS1	Wolfram syndrome	www.ncbi.nlm.nih.gov/entrez/query.fcgi?cmd=Retrieve&db=PubMed&list_uids=9771706&dopt=Abstract
AA1>AA2	rs1805070	3	A	G	Ile	Val	720	1	WFS1	nonsynonymous	2391125	0.08	NT_006051	NM_006005	NP_005996	A	G	Ile	Val	720	1	WFS1	Diabetes, type 1, association with	www.ncbi.nlm.nih.gov/entrez/query.fcgi?cmd=Retrieve&db=PubMed&list_uids=10679252&dopt=Abstract
AA1>AA2	rs1346044	7	T	C	Cys	Arg	1367	1	WRN	nonsynonymous	1345428	0.291	NT_007995	NM_000553	NP_000544	T	C	Cys	Arg	1367	1	WRN	Thromboembolic disease, association with	www.ncbi.nlm.nih.gov/entrez/query.fcgi?cmd=Retrieve&db=PubMed&list_uids=9021029&dopt=Abstract
AA1>AA2	rs2234584	0	C	T	Pro	Ser	181	1	WT1	nonsynonymous	31237308	NA	NT_009237	NM_000378	NP_000369	C	T	Pro	Ser	181	1	WT1	Wilms tumour	www.ncbi.nlm.nih.gov/entrez/query.fcgi?cmd=Retrieve&db=PubMed&list_uids=9108089&dopt=Abstract
AA1>AA2	rs28933690	0	T	C	Cys	Arg	294	1	XK	nonsynonymous	439022	NA	NT_079573	NM_021083	NP_066569	T	C	Cys	Arg	294	1	XK	McLeod syndrome	www.ncbi.nlm.nih.gov/entrez/query.fcgi?cmd=Retrieve&db=PubMed&list_uids=11761473&dopt=Abstract
AA1>AA2	rs28374544	3	A	G	Ser	Gly	657	1	ZFPM2	nonsynonymous	20032452	0.167	NT_008046	NM_012082	NP_036214	A	G	Ser	Gly	657	1	ZFPM2	Tetralogy of Fallot	www.ncbi.nlm.nih.gov/entrez/query.fcgi?cmd=Retrieve&db=PubMed&list_uids=14517948&dopt=Abstract
AA1>TR	rs17602729	2	C	T	Gln	Term	12	1	AMPD1	nonsynonymous	11143742	0.069	NT_019273	NM_000036	NP_000027	C	T	Gln	Term	12	1	AMPD1	Adenosine monophosphate deaminase deficiency	www.ncbi.nlm.nih.gov/entrez/query.fcgi?cmd=Retrieve&db=PubMed&list_uids=1631143&dopt=Abstract
AA1>TR	rs12948217	10	C	A	Tyr	Term	231	3	ASPA	nonsynonymous	0	0.293	NT_010718	NM_000049	NP_000040	C	A	Tyr	Term	231	3	ASPA	Canavan disease	www.ncbi.nlm.nih.gov/entrez/query.fcgi?cmd=Retrieve&db=PubMed&list_uids=8023850&dopt=Abstract
AA1>TR	rs11571833	3	A	T	Lys	Term	3326	1	BRCA2	nonsynonymous	13952626	0.005	NT_024524	NM_000059	NP_000050	A	T	Lys	Term	3326	1	BRCA2	Breast cancer ?	www.ncbi.nlm.nih.gov/entrez/query.fcgi?cmd=Retrieve&db=PubMed&list_uids=8896551&dopt=Abstract
AA1>TR	rs1805032	0	C	T	Arg	Term	482	1	CACNB4	nonsynonymous	2905170	NA	NT_005403	NM_000726	NP_000717	C	T	Arg	Term	482	1	CACNB4	Myoclonic epilepsy, juvenile	www.ncbi.nlm.nih.gov/entrez/query.fcgi?cmd=Retrieve&db=PubMed&list_uids=10762541&dopt=Abstract
AA1>TR	rs1800560	0	T	A	Cys	Term	101	3	CCR5	nonsynonymous	61785	NA	NT_113884	NM_000579	NP_000570	T	A	Cys	Term	101	3	CCR5	HIV 1, resistance to, association with	www.ncbi.nlm.nih.gov/entrez/query.fcgi?cmd=Retrieve&db=PubMed&list_uids=9433423&dopt=Abstract
AA1>TR	rs3211938	11	T	G	Tyr	Term	325	3	CD36	nonsynonymous	5534725	0.074	NT_007933	NM_000072	NP_000063	T	G	Tyr	Term	325	3	CD36	CD36 deficiency, association with	www.ncbi.nlm.nih.gov/entrez/query.fcgi?cmd=Retrieve&db=PubMed&list_uids=10890433&dopt=Abstract
AA1>TR	rs4986893	19	G	A	Trp	Term	212	3	CYP2C19	nonsynonymous	15288936	0.041	NT_030059	NM_000769	NP_000760	G	A	Trp	Term	212	3	CYP2C19	Poor metaboliser, association with	www.ncbi.nlm.nih.gov/entrez/query.fcgi?cmd=Retrieve&db=PubMed&list_uids=7969038&dopt=Abstract
AA1>TR	rs5030865	0	G	T	Gly	Term	169	1	CYP2D6	nonsynonymous	21915548	NA	NT_011520	NM_000106	NP_000097	G	T	Gly	Term	169	1	CYP2D6	Cytochrome P450 deficiency	www.ncbi.nlm.nih.gov/entrez/query.fcgi?cmd=Retrieve&db=PubMed&list_uids=8530011&dopt=Abstract
AA1>TR	rs140583	0	C	T	Arg	Term	861	1	FBN1	nonsynonymous	19577973	NA	NT_010194	NM_000138	NP_000129	C	T	Arg	Term	861	1	FBN1	Marfan syndrome	www.ncbi.nlm.nih.gov/entrez/query.fcgi?cmd=Retrieve&db=PubMed&list_uids=10464652&dopt=Abstract
AA1>TR	rs140630	0	C	T	Arg	Term	1644	1	FBN1	nonsynonymous	19548334	NA	NT_010194	NM_000138	NP_000129	C	T	Arg	Term	1644	1	FBN1	Marfan syndrome	www.ncbi.nlm.nih.gov/entrez/query.fcgi?cmd=Retrieve&db=PubMed&list_uids=11700157&dopt=Abstract
AA1>TR	rs363806	0	C	A	Cys	Term	1942	3	FBN1	nonsynonymous	19528221	NA	NT_010194	NM_000138	NP_000129	C	A	Cys	Term	1942	3	FBN1	Fibrillinopathy	www.ncbi.nlm.nih.gov/entrez/query.fcgi?cmd=Retrieve&db=PubMed&list_uids=12068374&dopt=Abstract
AA1>TR	rs363807	0	C	T	Gln	Term	1955	1	FBN1	nonsynonymous	19528184	NA	NT_010194	NM_000138	NP_000129	C	T	Gln	Term	1955	1	FBN1	Fibrillinopathy	www.ncbi.nlm.nih.gov/entrez/query.fcgi?cmd=Retrieve&db=PubMed&list_uids=12068374&dopt=Abstract
AA1>TR	rs1131156	2	C	A	Ser	Term	14	2	HLA-B	nonsynonymous	22183146	0.32	NT_007592	NM_005514	NP_005505	C	A	Ser	Term	14	2	HLA-B	HLA-B null allele	www.ncbi.nlm.nih.gov/entrez/query.fcgi?cmd=Retrieve&db=PubMed&list_uids=12445310&dopt=Abstract
AA1>TR	rs12721824	delete	G	T	Glu	Term	113	1	HLA-B	nonsynonymous	22182722	NA	NT_007592	NM_005514	NP_005505	G	T	Glu	Term	113	1	HLA-B	HLA-B null allele	www.ncbi.nlm.nih.gov/entrez/query.fcgi?cmd=Retrieve&db=PubMed&list_uids=11380950&dopt=Abstract
AA1>TR	rs41562013	0	C	A	Tyr	Term	123	3	HLA-B	nonsynonymous	0	NA	NT_007592	NM_005514	NP_005505	C	A	Tyr	Term	123	3	HLA-B	HLA-B null allele	www.ncbi.nlm.nih.gov/entrez/query.fcgi?cmd=Retrieve&db=PubMed&list_uids=9349618&dopt=Abstract
AA1>TR	rs12721856	delete	C	T	Gln	Term	165	1	HLA-B	nonsynonymous	22182321	NA	NT_007592	NM_005514	NP_005505	C	T	Gln	Term	165	1	HLA-B	HLA-B null allele	www.ncbi.nlm.nih.gov/entrez/query.fcgi?cmd=Retrieve&db=PubMed&list_uids=12445310&dopt=Abstract
AA1>TR	rs12721859	delete	C	T	Gln	Term	168	1	HLA-B	nonsynonymous	22182312	NA	NT_007592	NM_005514	NP_005505	C	T	Gln	Term	168	1	HLA-B	HLA-B null allele	www.ncbi.nlm.nih.gov/entrez/query.fcgi?cmd=Retrieve&db=PubMed&list_uids=12445310&dopt=Abstract
AA1>TR	rs1800563	0	C	A	Ser	Term	116	2	IFNGR1	nonsynonymous	41631728	NA	NT_025741	NM_000416	NP_000407	C	A	Ser	Term	116	2	IFNGR1	Mycobacterial infection	www.ncbi.nlm.nih.gov/entrez/query.fcgi?cmd=Retrieve&db=PubMed&list_uids=8960473&dopt=Abstract
AA1>TR	rs17215500	delete	C	T	Arg	Term	518	1	KCNQ1	nonsynonymous	1577352	0.007	NT_009237	NM_000218	NP_000209	C	T	Arg	Term	518	1	KCNQ1	Long QT syndrome	www.ncbi.nlm.nih.gov/entrez/query.fcgi?cmd=Retrieve&db=PubMed&list_uids=10482963&dopt=Abstract
AA1>TR	rs13447324	0	C	A	Tyr	Term	35	3	MC4R	nonsynonymous	5830324	NA	NT_025028	NM_005912	NP_005903	C	A	Tyr	Term	35	3	MC4R	Obesity, autosomal dominant	www.ncbi.nlm.nih.gov/entrez/query.fcgi?cmd=Retrieve&db=PubMed&list_uids=10199800&dopt=Abstract
AA1>TR	rs5030839	0	C	T	Arg	Term	187	1	NAT1	nonsynonymous	5925043	NA	NT_030737	NM_000662	NP_000653	C	T	Arg	Term	187	1	NAT1	Slow acetylation, association with	www.ncbi.nlm.nih.gov/entrez/query.fcgi?cmd=Retrieve&db=PubMed&list_uids=9528834&dopt=Abstract
AA1>TR	rs5030846	0	C	T	Arg	Term	243	1	PAH	nonsynonymous	26728898	NA	NT_019546	NM_000277	NP_000268	C	T	Arg	Term	243	1	PAH	Phenylketonuria	www.ncbi.nlm.nih.gov/entrez/query.fcgi?cmd=Retrieve&db=PubMed&list_uids=2309142&dopt=Abstract
AA1>TR	rs5030850	0	C	T	Arg	Term	261	1	PAH	nonsynonymous	26728844	NA	NT_019546	NM_000277	NP_000268	C	T	Arg	Term	261	1	PAH	Phenylketonuria	www.ncbi.nlm.nih.gov/entrez/query.fcgi?cmd=Retrieve&db=PubMed&list_uids=1682234&dopt=Abstract
AA1>TR	rs5030854	0	C	G	Ser	Term	359	2	PAH	nonsynonymous	26719737	NA	NT_019546	NM_000277	NP_000268	C	G	Ser	Term	359	2	PAH	Phenylketonuria	www.ncbi.nlm.nih.gov/entrez/query.fcgi?cmd=Retrieve&db=PubMed&list_uids=8097261&dopt=Abstract
AA1>TR	rs1805137	0	T	A	Leu	Term	292	2	PEX7	nonsynonymous	41323780	NA	NT_025741	NM_000288	NP_000279	T	A	Leu	Term	292	2	PEX7	Rhizomelic chondrodysplasia punctata	www.ncbi.nlm.nih.gov/entrez/query.fcgi?cmd=Retrieve&db=PubMed&list_uids=9090381&dopt=Abstract
AA1>TR	rs10250779	0	G	A	Trp	Term	78	2	PGAM2	nonsynonymous	43593854	NA	NT_007819	NM_000290	NP_000281	G	A	Trp	Term	78	2	PGAM2	Phosphoglycerate mutase deficiency	www.ncbi.nlm.nih.gov/entrez/query.fcgi?cmd=Retrieve&db=PubMed&list_uids=8447317&dopt=Abstract
AA1>TR	rs2432403	0	C	T	Arg	Term	2430	1	PKD1	nonsynonymous	2096601	NA	NT_037887	NM_000296	NP_000287	C	T	Arg	Term	2430	1	PKD1	Polycystic kidney disease 1	www.ncbi.nlm.nih.gov/entrez/query.fcgi?cmd=Retrieve&db=PubMed&list_uids=11012875&dopt=Abstract
AA1>TR	rs3092891	0	C	T	Arg	Term	445	1	RB1	nonsynonymous	29933731	NA	NT_024524	NM_000321	NP_000312	C	T	Arg	Term	445	1	RB1	Retinoblastoma	www.ncbi.nlm.nih.gov/entrez/query.fcgi?cmd=Retrieve&db=PubMed&list_uids=2594029&dopt=Abstract
AA1>TR	rs1800575	0	C	T	Arg	Term	177	1	TCF2	nonsynonymous	1373598	NA	NT_078100	NM_000458	NP_000449	C	T	Arg	Term	177	1	TCF2	Diabetes, MODY	www.ncbi.nlm.nih.gov/entrez/query.fcgi?cmd=Retrieve&db=PubMed&list_uids=9398836&dopt=Abstract
AA1>TR	rs5030826	0	C	A	Ser	Term	65	2	VHL	nonsynonymous	10123725	NA	NT_022517	NM_000551	NP_000542	C	A	Ser	Term	65	2	VHL	Von Hippel-Lindau syndrome	www.ncbi.nlm.nih.gov/entrez/query.fcgi?cmd=Retrieve&db=PubMed&list_uids=7977367&dopt=Abstract
AA1>TR	rs5030802	0	G	T	Glu	Term	70	1	VHL	nonsynonymous	10123739	NA	NT_022517	NM_000551	NP_000542	G	T	Glu	Term	70	1	VHL	Von Hippel-Lindau syndrome	www.ncbi.nlm.nih.gov/entrez/query.fcgi?cmd=Retrieve&db=PubMed&list_uids=7728151&dopt=Abstract
AA1>TR	rs5030829	0	G	T	Glu	Term	94	1	VHL	nonsynonymous	10123811	NA	NT_022517	NM_000551	NP_000542	G	T	Glu	Term	94	1	VHL	Von Hippel-Lindau syndrome	www.ncbi.nlm.nih.gov/entrez/query.fcgi?cmd=Retrieve&db=PubMed&list_uids=7987306&dopt=Abstract
AA1>TR	rs5030810	0	C	T	Arg	Term	113	1	VHL	nonsynonymous	10123868	NA	NT_022517	NM_000551	NP_000542	C	T	Arg	Term	113	1	VHL	Von Hippel-Lindau syndrome	www.ncbi.nlm.nih.gov/entrez/query.fcgi?cmd=Retrieve&db=PubMed&list_uids=7987306&dopt=Abstract
AA1>TR	rs5030813	0	C	T	Gln	Term	132	1	VHL	nonsynonymous	10128251	NA	NT_022517	NM_000551	NP_000542	C	T	Gln	Term	132	1	VHL	Von Hippel-Lindau syndrome	www.ncbi.nlm.nih.gov/entrez/query.fcgi?cmd=Retrieve&db=PubMed&list_uids=8707293&dopt=Abstract
AA1>TR	rs5030818	0	C	T	Arg	Term	161	1	VHL	nonsynonymous	10131488	NA	NT_022517	NM_000551	NP_000542	C	T	Arg	Term	161	1	VHL	Von Hippel-Lindau syndrome	www.ncbi.nlm.nih.gov/entrez/query.fcgi?cmd=Retrieve&db=PubMed&list_uids=7987306&dopt=Abstract
AA1>TR	rs5030819	0	C	T	Gln	Term	164	1	VHL	nonsynonymous	10131497	NA	NT_022517	NM_000551	NP_000542	C	T	Gln	Term	164	1	VHL	Von Hippel-Lindau syndrome	www.ncbi.nlm.nih.gov/entrez/query.fcgi?cmd=Retrieve&db=PubMed&list_uids=8707293&dopt=Abstract
AA1>TR	rs5030835	0	C	G	Tyr	Term	175	3	VHL	nonsynonymous	10131532	NA	NT_022517	NM_000551	NP_000542	C	G	Tyr	Term	175	3	VHL	Von Hippel-Lindau syndrome	www.ncbi.nlm.nih.gov/entrez/query.fcgi?cmd=Retrieve&db=PubMed&list_uids=8956040&dopt=Abstract
AA1>TR	rs5030823	0	C	A	Ser	Term	183	2	VHL	nonsynonymous	10131555	NA	NT_022517	NM_000551	NP_000542	C	A	Ser	Term	183	2	VHL	Von Hippel-Lindau syndrome	www.ncbi.nlm.nih.gov/entrez/query.fcgi?cmd=Retrieve&db=PubMed&list_uids=7977367&dopt=Abstract
AA1>TR	rs5030825	0	C	T	Gln	Term	195	1	VHL	nonsynonymous	10131590	NA	NT_022517	NM_000551	NP_000542	C	T	Gln	Term	195	1	VHL	Von Hippel-Lindau syndrome	www.ncbi.nlm.nih.gov/entrez/query.fcgi?cmd=Retrieve&db=PubMed&list_uids=7987306&dopt=Abstract
AA1>TR	rs11545907	0	C	T	Arg	Term	41	1	WAS	nonsynonymous	11394130	NA	NT_079573	NM_000377	NP_000368	C	T	Arg	Term	41	1	WAS	Wiskott-Aldrich syndrome	www.ncbi.nlm.nih.gov/entrez/query.fcgi?cmd=Retrieve&db=PubMed&list_uids=8528198&dopt=Abstract
AA1>TR	rs17847577	0	C	T	Arg	Term	369	1	WRN	nonsynonymous	1259422	NA	NT_007995	NM_000553	NP_000544	C	T	Arg	Term	369	1	WRN	Werner syndrome	www.ncbi.nlm.nih.gov/entrez/query.fcgi?cmd=Retrieve&db=PubMed&list_uids=8968742&dopt=Abstract
AA1>AA1	rs2109505	15	A	T	Ile	Ile	237	3	ABCB4	synonymous	12313682	0.383	NT_007933	NM_000443	NP_000434	A	T	Ile	Ile	237	3	ABCB4	Intrahepatic cholestasis of pregnancy, assoc. ?	www.ncbi.nlm.nih.gov/entrez/query.fcgi?cmd=Retrieve&db=PubMed&list_uids=12746424&dopt=Abstract
AA1>AA1	rs1801261	3	C	T	Thr	Thr	759	3	ABCC8	synonymous	16224106	0.011	NT_009237	NM_000352	NP_000343	C	T	Thr	Thr	759	3	ABCC8	Diabetes mellitus 2, association with	www.ncbi.nlm.nih.gov/entrez/query.fcgi?cmd=Retrieve&db=PubMed&list_uids=9075812&dopt=Abstract
AA1>AA1	rs1799859	3	G	A	Arg	Arg	1273	3	ABCC8	synonymous	16206520	0.462	NT_009237	NM_000352	NP_000343	G	A	Arg	Arg	1273	3	ABCC8	Hyperinsulinaemia, association with?	www.ncbi.nlm.nih.gov/entrez/query.fcgi?cmd=Retrieve&db=PubMed&list_uids=9799081&dopt=Abstract
AA1>AA1	rs4915476	11	C	T	Leu	Leu	522	1	CACNA1S	synonymous	51537416	0.273	NT_004487	NM_000069	NP_000060	C	T	Leu	Leu	522	1	CACNA1S	Hypokalaemic periodic paralysis, association with?	www.ncbi.nlm.nih.gov/entrez/query.fcgi?cmd=Retrieve&db=PubMed&list_uids=11940049&dopt=Abstract
AA1>AA1	rs3753396	11	A	G	Gln	Gln	672	3	CFH	synonymous	47186096	0.285	NT_004487	NM_000186	NP_000177	A	G	Gln	Gln	672	3	CFH	Haemolytic uraemic syndrome, association with ?	www.ncbi.nlm.nih.gov/entrez/query.fcgi?cmd=Retrieve&db=PubMed&list_uids=14583443&dopt=Abstract
AA1>AA1	rs1800947	6	G	C	Leu	Leu	184	3	CRP	synonymous	10173793	0.082	NT_004487	NM_000567	NP_000558	G	C	Leu	Leu	184	3	CRP	CRP level, association with	www.ncbi.nlm.nih.gov/entrez/query.fcgi?cmd=Retrieve&db=PubMed&list_uids=14645206&dopt=Abstract
AA1>AA1	rs6277	11	C	T	Pro	Pro	319	3	DRD2	synonymous	16845875	0.378	NT_033899	NM_000795	NP_000786	C	T	Pro	Pro	319	3	DRD2	Decreased mRNA stability, association with	www.ncbi.nlm.nih.gov/entrez/query.fcgi?cmd=Retrieve&db=PubMed&list_uids=12554675&dopt=Abstract
AA1>AA1	rs5349	3	C	T	Ile	Ile	187	3	EDNRB	synonymous	59457666	0.027	NT_024524	NM_000115	NP_000106	C	T	Ile	Ile	187	3	EDNRB	Down's syndrome/HSCR phenotype, association with ?	www.ncbi.nlm.nih.gov/entrez/query.fcgi?cmd=Retrieve&db=PubMed&list_uids=12628594&dopt=Abstract
AA1>AA1	rs1256049	23	G	A	Val	Val	328	3	ESR2	synonymous	45723804	0.237	NT_026437	NM_001437	NP_001428	G	A	Val	Val	328	3	ESR2	Ovulatory defects, association with	www.ncbi.nlm.nih.gov/entrez/query.fcgi?cmd=Retrieve&db=PubMed&list_uids=11231990&dopt=Abstract
AA1>AA1	rs7301328	11	C	G	Pro	Pro	122	3	GRIN2B	synonymous	6777751	0.494	NT_009714	NM_000834	NP_000825	C	G	Pro	Pro	122	3	GRIN2B	Schizophrenia, association with	www.ncbi.nlm.nih.gov/entrez/query.fcgi?cmd=Retrieve&db=PubMed&list_uids=11317224&dopt=Abstract
AA1>AA1	rs1061581	2	G	A	Gln	Gln	351	3	HSPA1B	synonymous	22655031	0.444	NT_007592	NM_005346	NP_005337	G	A	Gln	Gln	351	3	HSPA1B	Obesity, association with	www.ncbi.nlm.nih.gov/entrez/query.fcgi?cmd=Retrieve&db=PubMed&list_uids=11319647&dopt=Abstract
AA1>AA1	rs1805054	10	C	T	Tyr	Tyr	89	3	HTR6	synonymous	2816855	0.21	NT_004610	NM_000871	NP_000862	C	T	Tyr	Tyr	89	3	HTR6	Clozapine response, association with ?	www.ncbi.nlm.nih.gov/entrez/query.fcgi?cmd=Retrieve&db=PubMed&list_uids=10363930&dopt=Abstract
AA1>AA1	rs1143634	6	C	T	Phe	Phe	105	3	IL1B	synonymous	2298313	0.248	NT_022135	NM_000576	NP_000567	C	T	Phe	Phe	105	3	IL1B	Malaria, severity, association with	www.ncbi.nlm.nih.gov/entrez/query.fcgi?cmd=Retrieve&db=PubMed&list_uids=14673470&dopt=Abstract
AA1>AA1	rs2075825	3	C	T	Phe	Phe	186	3	IMPA2	synonymous	12018109	0.066	NT_010859	NM_014214	NP_055029	C	T	Phe	Phe	186	3	IMPA2	Schizophrenia, association with	www.ncbi.nlm.nih.gov/entrez/query.fcgi?cmd=Retrieve&db=PubMed&list_uids=11317223&dopt=Abstract
AA1>AA1	rs3731596	3	T	C	Asp	Asp	422	3	IRS1	synonymous	77871605	0.037	NT_005403	NM_005544	NP_005535	T	C	Asp	Asp	422	3	IRS1	Diabetes, NIDDM, association with	www.ncbi.nlm.nih.gov/entrez/query.fcgi?cmd=Retrieve&db=PubMed&list_uids=11775217&dopt=Abstract
AA1>AA1	rs1801123	3	A	G	Ala	Ala	804	3	IRS1	synonymous	77870459	0.373	NT_005403	NM_005544	NP_005535	A	G	Ala	Ala	804	3	IRS1	Diabetes, NIDDM, association with	www.ncbi.nlm.nih.gov/entrez/query.fcgi?cmd=Retrieve&db=PubMed&list_uids=11775217&dopt=Abstract
AA1>AA1	rs3790419	11	T	C	Ser	Ser	343	3	LEPR	synonymous	36039028	0.342	NT_032977	NM_001003	NP_001003	T	C	Ser	Ser	343	3	LEPR	Higher body mass index, association with	www.ncbi.nlm.nih.gov/entrez/query.fcgi?cmd=Retrieve&db=PubMed&list_uids=12646666&dopt=Abstract
AA1>AA1	rs4641	3	C	T	His	His	566	3	LMNA	synonymous	6597889	0.375	NT_004487	NM_005572	NP_005563	C	T	His	His	566	3	LMNA	Metabolic syndrome, association with	www.ncbi.nlm.nih.gov/entrez/query.fcgi?cmd=Retrieve&db=PubMed&list_uids=15205219&dopt=Abstract
AA1>AA1	rs1799986	7	C	T	Asp	Asp	100	3	LRP1	synonymous	19678572	0.185	NT_029419	NM_002332	NP_002323	C	T	Asp	Asp	100	3	LRP1	Alzheimer's disease, association with	www.ncbi.nlm.nih.gov/entrez/query.fcgi?cmd=Retrieve&db=PubMed&list_uids=9633759&dopt=Abstract
AA1>AA1	rs1041983	2	C	T	Tyr	Tyr	94	3	NAT2	synonymous	6102723	0.472	NT_030737	NM_000015	NP_000006	C	T	Tyr	Tyr	94	3	NAT2	Slow acetylation, association with	www.ncbi.nlm.nih.gov/entrez/query.fcgi?cmd=Retrieve&db=PubMed&list_uids=9110365&dopt=Abstract
AA1>AA1	rs9456711	0	A	G	Leu	Leu	261	3	PARK2	synonymous	4494233	NA	NT_007422	NM_004562	NP_004553	A	G	Leu	Leu	261	3	PARK2	Parkinson disease, autosomal recessive	www.ncbi.nlm.nih.gov/entrez/query.fcgi?cmd=Retrieve&db=PubMed&list_uids=11971093&dopt=Abstract
AA1>AA1	rs17850303	0	C	T	Gly	Gly	78	3	PARK7	synonymous	2566813	NA	NT_021937	NM_007262	NP_009193	C	T	Gly	Gly	78	3	PARK7	Parkinson disease, autosomal recessive	www.ncbi.nlm.nih.gov/entrez/query.fcgi?cmd=Retrieve&db=PubMed&list_uids=12953260&dopt=Abstract
AA1>AA1	rs1800862	0	C	T	Ser	Ser	836	3	RET	synonymous	1018407	NA	NT_033985	NM_020630	NP_065681	C	T	Ser	Ser	836	3	RET	Thyroid cancer, association with	www.ncbi.nlm.nih.gov/entrez/query.fcgi?cmd=Retrieve&db=PubMed&list_uids=11589684&dopt=Abstract
AA1>AA1	rs1800863	6	C	G	Ser	Ser	904	3	RET	synonymous	1018946	0.205	NT_033985	NM_020630	NP_065681	C	G	Ser	Ser	904	3	RET	Hirschsprung disease, association with	www.ncbi.nlm.nih.gov/entrez/query.fcgi?cmd=Retrieve&db=PubMed&list_uids=10528857&dopt=Abstract
AA1>AA1	rs1136451	2	A	G	Pro	Pro	62	3	SFTPA1	synonymous	120569	0.236	NT_030059	NM_005411	NP_005402	A	G	Pro	Pro	62	3	SFTPA1	Idiopathic pulmonary fibrosis, association with	www.ncbi.nlm.nih.gov/entrez/query.fcgi?cmd=Retrieve&db=PubMed&list_uids=13680361&dopt=Abstract
AA1>AA1	rs6347	3	A	G	Ser	Ser	405	3	SLC6A3	synonymous	1401412	0.403	NT_006576	NM_001044	NP_001035	A	G	Ser	Ser	405	3	SLC6A3	Parkinson disease, protection against, assoc. ?	www.ncbi.nlm.nih.gov/entrez/query.fcgi?cmd=Retrieve&db=PubMed&list_uids=10762168&dopt=Abstract
AA1>AA1	rs2293485	10	T	C	Asp	Asp	68	3	STX1A	synonymous	11156267	0.499	NT_007758	NM_004603	NP_004594	T	C	Asp	Asp	68	3	STX1A	Type II diabetes, age of onset, association with	www.ncbi.nlm.nih.gov/entrez/query.fcgi?cmd=Retrieve&db=PubMed&list_uids=11719842&dopt=Abstract
AA1>AA1	rs11085026	11	C	T	Ile	Ile	265	3	TBXA2R	synonymous	3535923	0.398	NT_011255	NM_001060	NP_001051	C	T	Ile	Ile	265	3	TBXA2R	Elev. IgE level in atopic derm. patients, assoc.	www.ncbi.nlm.nih.gov/entrez/query.fcgi?cmd=Retrieve&db=PubMed&list_uids=11922633&dopt=Abstract
AA1>AA1	rs4523	11	T	C	Tyr	Tyr	308	3	TBXA2R	synonymous	3535794	0.5	NT_011255	NM_001060	NP_001051	T	C	Tyr	Tyr	308	3	TBXA2R	Bronchial asthma, association with	www.ncbi.nlm.nih.gov/entrez/query.fcgi?cmd=Retrieve&db=PubMed&list_uids=10830912&dopt=Abstract
AA1>AA1	rs2277698	2	G	A	Ser	Ser	101	3	TIMP2	synonymous	10793289	0.241	NT_010641	NM_003255	NP_003246	G	A	Ser	Ser	101	3	TIMP2	Abdominal aortic aneurysm, male, association ?	www.ncbi.nlm.nih.gov/entrez/query.fcgi?cmd=Retrieve&db=PubMed&list_uids=10372551&dopt=Abstract
