# Supplementary material for: Cataloging Coding Sequence Variations in Human Genome Databases
Source: PLoS One. 2008 Oct 30;3(10):e3575. doi: 10.1371/journal.pone.0003575 (PMC2570488; doi:10.1371/journal.pone.0003575)
Supplement: Table S3 — (0.09 MB XLS) [file pone.0003575.s005.xls]

## Sheet: Table S3
Table S3. Concurrent variations of hereditary cancer syndrom-related genes
dbSNP														HGMD
rs number	Reference allele	Variant allele	Reference residue	Variant residue	Amino acid position	Codon position	Gene	Phenotype	Contig position	Heterozy-gosity	Contig model	mRNA model	Protein model	Reference allele	Variant allele	Reference residue	Variant residue	Amino acid position	Codon position	Gene	Phenotype	Reference paper
rs11555566	A	G	Lys	Arg	80	2	ADA	nonsynonymous	8308135	NA	NT_011362	NM_000022	NP_000013	A	G	Lys	Arg	80	2	ADA	Adenosine deaminase deficiency	www.ncbi.nlm.nih.gov/entrez/query.fcgi?cmd=Retrieve&db=PubMed&list_uids=3007108&dopt=Abstract
rs1801155	T	A	Ile	Lys	1307	2	APC	nonsynonymous	14590224	NA	NT_034772	NM_000038	NP_000029	T	A	Ile	Lys	1307	2	APC	Colorectal cancer, predisposition to, association	www.ncbi.nlm.nih.gov/entrez/query.fcgi?cmd=Retrieve&db=PubMed&list_uids=9288102&dopt=Abstract
rs28933380	T	A	Ile	Lys	1307	2	APC	nonsynonymous	14590224	NA	NT_034772	NM_000038	NP_000029	T	A	Ile	Lys	1307	2	APC	Colorectal cancer, predisposition to, association	www.ncbi.nlm.nih.gov/entrez/query.fcgi?cmd=Retrieve&db=PubMed&list_uids=9288102&dopt=Abstract
rs1801166	G	C	Glu	Gln	1317	1	APC	nonsynonymous	14590253	NA	NT_034772	NM_000038	NP_000029	G	C	Glu	Gln	1317	1	APC	Colorectal cancer, predisposition to	www.ncbi.nlm.nih.gov/entrez/query.fcgi?cmd=Retrieve&db=PubMed&list_uids=9724771&dopt=Abstract
rs1800054	C	G	Ser	Cys	49	2	ATM	nonsynonymous	11660992	0.02	NT_033899	NM_000051	NP_000042	C	G	Ser	Cys	49	2	ATM	Ataxia telangiectasia	www.ncbi.nlm.nih.gov/entrez/query.fcgi?cmd=Retrieve&db=PubMed&list_uids=10425038&dopt=Abstract
rs2235006	T	C	Phe	Leu	582	1	ATM	nonsynonymous	11685116	0.02	NT_033899	NM_000051	NP_000042	T	C	Phe	Leu	582	1	ATM	Breast cancer, susceptibility to	www.ncbi.nlm.nih.gov/entrez/query.fcgi?cmd=Retrieve&db=PubMed&list_uids=11996792&dopt=Abstract
rs4986761	T	C	Ser	Pro	707	1	ATM	nonsynonymous	11687177	0.01	NT_033899	NM_000051	NP_000042	T	C	Ser	Pro	707	1	ATM	Breast cancer, association with	www.ncbi.nlm.nih.gov/entrez/query.fcgi?cmd=Retrieve&db=PubMed&list_uids=11606401&dopt=Abstract
rs641252	A	C	Ser	Arg	788	1	ATM	nonsynonymous	11690735	NA	NT_033899	NM_000051	NP_000042	A	C	Ser	Arg	788	1	ATM	Breast cancer, susceptibility to	www.ncbi.nlm.nih.gov/entrez/query.fcgi?cmd=Retrieve&db=PubMed&list_uids=11746755&dopt=Abstract
rs3218673	C	T	Pro	Ser	872	1	ATM	nonsynonymous	11700461	0.437	NT_033899	NM_000051	NP_000042	C	T	Pro	Ser	872	1	ATM	Breast cancer, susceptibility to	www.ncbi.nlm.nih.gov/entrez/query.fcgi?cmd=Retrieve&db=PubMed&list_uids=11996792&dopt=Abstract
rs1800057	C	G	Pro	Arg	1054	2	ATM	nonsynonymous	11705872	0.022	NT_033899	NM_000051	NP_000042	C	G	Pro	Arg	1054	2	ATM	Breast cancer, susceptibility to, assoc.	www.ncbi.nlm.nih.gov/entrez/query.fcgi?cmd=Retrieve&db=PubMed&list_uids=10464642&dopt=Abstract
rs3092856	C	T	His	Tyr	1380	1	ATM	nonsynonymous	11722148	0.062	NT_033899	NM_000051	NP_000042	C	T	His	Tyr	1380	1	ATM	Breast cancer, susceptibility to	www.ncbi.nlm.nih.gov/entrez/query.fcgi?cmd=Retrieve&db=PubMed&list_uids=11746755&dopt=Abstract
rs1800058	C	T	Leu	Phe	1420	1	ATM	nonsynonymous	11722766	0.023	NT_033899	NM_000051	NP_000042	C	T	Leu	Phe	1420	1	ATM	Ataxia telangiectasia	www.ncbi.nlm.nih.gov/entrez/query.fcgi?cmd=Retrieve&db=PubMed&list_uids=10817650&dopt=Abstract
rs1800059	A	C	Ser	Arg	1691	1	ATM	nonsynonymous	11732922	NA	NT_033899	NM_000051	NP_000042	A	C	Ser	Arg	1691	1	ATM	Ataxia telangiectasia	www.ncbi.nlm.nih.gov/entrez/query.fcgi?cmd=Retrieve&db=PubMed&list_uids=9463314&dopt=Abstract
rs28897672	T	G	Cys	Gly	61	1	BRCA1	nonsynonymous	4982800	NA	NT_010755	NM_007294	NP_009225	T	G	Cys	Gly	61	1	BRCA1	Breast cancer	www.ncbi.nlm.nih.gov/entrez/query.fcgi?cmd=Retrieve&db=PubMed&list_uids=7894493&dopt=Abstract
rs28897673	A	G	Tyr	Cys	105	2	BRCA1	nonsynonymous	4980562	NA	NT_010755	NM_007294	NP_009225	A	G	Tyr	Cys	105	2	BRCA1	Breast cancer	www.ncbi.nlm.nih.gov/entrez/query.fcgi?cmd=Retrieve&db=PubMed&list_uids=7581445&dopt=Abstract
rs1799950	A	G	Gln	Arg	356	2	BRCA1	nonsynonymous	4970777	0.042	NT_010755	NM_007294	NP_009225	A	G	Gln	Arg	356	2	BRCA1	Breast and/or ovarian cancer ?	www.ncbi.nlm.nih.gov/entrez/query.fcgi?cmd=Retrieve&db=PubMed&list_uids=11400546&dopt=Abstract
rs28897677	G	A	Arg	His	496	2	BRCA1	nonsynonymous	4970357	NA	NT_010755	NM_007294	NP_009225	G	A	Arg	His	496	2	BRCA1	Breast and/or ovarian cancer	www.ncbi.nlm.nih.gov/entrez/query.fcgi?cmd=Retrieve&db=PubMed&list_uids=11400546&dopt=Abstract
rs4986850	G	A	Asp	Asn	693	1	BRCA1	nonsynonymous	4969767	0.06	NT_010755	NM_007294	NP_009225	G	A	Asp	Asn	693	1	BRCA1	Breast cancer	www.ncbi.nlm.nih.gov/entrez/query.fcgi?cmd=Retrieve&db=PubMed&list_uids=8776600&dopt=Abstract
rs28897683	C	A	Thr	Lys	826	2	BRCA1	nonsynonymous	4969367	NA	NT_010755	NM_007294	NP_009225	C	A	Thr	Lys	826	2	BRCA1	Breast cancer	www.ncbi.nlm.nih.gov/entrez/query.fcgi?cmd=Retrieve&db=PubMed&list_uids=7837387&dopt=Abstract
rs1800709	C	T	Arg	Trp	841	1	BRCA1	nonsynonymous	4969323	0.005	NT_010755	NM_007294	NP_009225	C	T	Arg	Trp	841	1	BRCA1	Breast and/or ovarian cancer ?	www.ncbi.nlm.nih.gov/entrez/query.fcgi?cmd=Retrieve&db=PubMed&list_uids=10882857&dopt=Abstract
rs16941	A	G	Glu	Gly	1038	2	BRCA1	nonsynonymous	4968731	0.381	NT_010755	NM_007294	NP_009225	A	G	Glu	Gly	1038	2	BRCA1	Ovarian cancer ?	www.ncbi.nlm.nih.gov/entrez/query.fcgi?cmd=Retrieve&db=PubMed&list_uids=12568865&dopt=Abstract
rs4986852	G	A	Ser	Asn	1040	2	BRCA1	nonsynonymous	4968725	0.031	NT_010755	NM_007294	NP_009225	G	A	Ser	Asn	1040	2	BRCA1	Breast cancer ?	www.ncbi.nlm.nih.gov/entrez/query.fcgi?cmd=Retrieve&db=PubMed&list_uids=7894493&dopt=Abstract
rs2227945	A	G	Ser	Gly	1140	1	BRCA1	nonsynonymous	4968426	0.015	NT_010755	NM_007294	NP_009225	A	G	Ser	Gly	1140	1	BRCA1	Breast and/or ovarian cancer ?	www.ncbi.nlm.nih.gov/entrez/query.fcgi?cmd=Retrieve&db=PubMed&list_uids=11511931&dopt=Abstract
rs16942	A	G	Lys	Arg	1183	2	BRCA1	nonsynonymous	4968296	0.412	NT_010755	NM_007294	NP_009225	A	G	Lys	Arg	1183	2	BRCA1	Breast cancer ?	www.ncbi.nlm.nih.gov/entrez/query.fcgi?cmd=Retrieve&db=PubMed&list_uids=9664122&dopt=Abstract
rs28897687	T	G	Asn	Lys	1236	3	BRCA1	nonsynonymous	4968136	NA	NT_010755	NM_007294	NP_009225	T	G	Asn	Lys	1236	3	BRCA1	Breast and/or ovarian cancer	www.ncbi.nlm.nih.gov/entrez/query.fcgi?cmd=Retrieve&db=PubMed&list_uids=10528853&dopt=Abstract
rs28897689	A	G	Arg	Gly	1347	1	BRCA1	nonsynonymous	4967805	NA	NT_010755	NM_007294	NP_009225	A	G	Arg	Gly	1347	1	BRCA1	Breast cancer	www.ncbi.nlm.nih.gov/entrez/query.fcgi?cmd=Retrieve&db=PubMed&list_uids=8776600&dopt=Abstract
rs1800744	G	T	Ser	Ile	1512	2	BRCA1	nonsynonymous	4950784	NA	NT_010755	NM_007294	NP_009225	G	T	Ser	Ile	1512	2	BRCA1	Breast cancer ?	www.ncbi.nlm.nih.gov/entrez/query.fcgi?cmd=Retrieve&db=PubMed&list_uids=8807330&dopt=Abstract
rs4986854	T	C	Met	Thr	1628	2	BRCA1	nonsynonymous	4947344	0.019	NT_010755	NM_007294	NP_009225	T	C	Met	Thr	1628	2	BRCA1	Breast cancer ?	www.ncbi.nlm.nih.gov/entrez/query.fcgi?cmd=Retrieve&db=PubMed&list_uids=9150173&dopt=Abstract
rs1799967	G	A	Met	Ile	1652	3	BRCA1	nonsynonymous	4947271	0.016	NT_010755	NM_007294	NP_009225	G	A	Met	Ile	1652	3	BRCA1	Breast and/or ovarian cancer	www.ncbi.nlm.nih.gov/entrez/query.fcgi?cmd=Retrieve&db=PubMed&list_uids=11400546&dopt=Abstract
rs28897696	C	A	Ala	Glu	1708	2	BRCA1	nonsynonymous	4940216	NA	NT_010755	NM_007294	NP_009225	C	A	Ala	Glu	1708	2	BRCA1	Breast cancer	www.ncbi.nlm.nih.gov/entrez/query.fcgi?cmd=Retrieve&db=PubMed&list_uids=7939630&dopt=Abstract
rs4987046	A	G	Tyr	Cys	42	2	BRCA2	nonsynonymous	13873271	0.005	NT_024524	NM_000059	NP_000050	A	G	Tyr	Cys	42	2	BRCA2	Breast cancer ?	www.ncbi.nlm.nih.gov/entrez/query.fcgi?cmd=Retrieve&db=PubMed&list_uids=9042907&dopt=Abstract
rs28897706	C	A	Ser	Arg	326	3	BRCA2	nonsynonymous	13886593	NA	NT_024524	NM_000059	NP_000050	C	A	Ser	Arg	326	3	BRCA2	Breast cancer	www.ncbi.nlm.nih.gov/entrez/query.fcgi?cmd=Retrieve&db=PubMed&list_uids=10399947&dopt=Abstract
rs144848	A	C	Asn	His	372	1	BRCA2	nonsynonymous	13886729	0.379	NT_024524	NM_000059	NP_000050	A	C	Asn	His	372	1	BRCA2	Breast cancer, association with	www.ncbi.nlm.nih.gov/entrez/query.fcgi?cmd=Retrieve&db=PubMed&list_uids=11062481&dopt=Abstract
rs28897708	T	C	Ile	Thr	505	2	BRCA2	nonsynonymous	13887129	NA	NT_024524	NM_000059	NP_000050	T	C	Ile	Thr	505	2	BRCA2	Breast cancer	www.ncbi.nlm.nih.gov/entrez/query.fcgi?cmd=Retrieve&db=PubMed&list_uids=11241844&dopt=Abstract
rs28897716	G	A	Asp	Asn	935	1	BRCA2	nonsynonymous	13891295	NA	NT_024524	NM_000059	NP_000050	G	A	Asp	Asn	935	1	BRCA2	Breast and/or ovarian cancer ?	www.ncbi.nlm.nih.gov/entrez/query.fcgi?cmd=Retrieve&db=PubMed&list_uids=9971877&dopt=Abstract
rs28897727	G	T	Asp	Tyr	1420	1	BRCA2	nonsynonymous	13892750	NA	NT_024524	NM_000059	NP_000050	G	T	Asp	Tyr	1420	1	BRCA2	Breast and/or ovarian cancer ?	www.ncbi.nlm.nih.gov/entrez/query.fcgi?cmd=Retrieve&db=PubMed&list_uids=9971877&dopt=Abstract
rs28897728	G	A	Gly	Arg	1529	1	BRCA2	nonsynonymous	13893077	NA	NT_024524	NM_000059	NP_000050	G	A	Gly	Arg	1529	1	BRCA2	Breast and/or ovarian cancer	www.ncbi.nlm.nih.gov/entrez/query.fcgi?cmd=Retrieve&db=PubMed&list_uids=11873550&dopt=Abstract
rs11571657	T	G	Asn	Lys	1880	3	BRCA2	nonsynonymous	13894132	0.004	NT_024524	NM_000059	NP_000050	T	G	Asn	Lys	1880	3	BRCA2	Breast cancer	www.ncbi.nlm.nih.gov/entrez/query.fcgi?cmd=Retrieve&db=PubMed&list_uids=11241844&dopt=Abstract
rs4987117	C	T	Thr	Met	1915	2	BRCA2	nonsynonymous	13894236	0.041	NT_024524	NM_000059	NP_000050	C	T	Thr	Met	1915	2	BRCA2	Breast cancer	www.ncbi.nlm.nih.gov/entrez/query.fcgi?cmd=Retrieve&db=PubMed&list_uids=11241844&dopt=Abstract
rs1799954	C	T	Arg	Cys	2034	1	BRCA2	nonsynonymous	13894592	0.006	NT_024524	NM_000059	NP_000050	C	T	Arg	Cys	2034	1	BRCA2	Breast and/or ovarian cancer ?	www.ncbi.nlm.nih.gov/entrez/query.fcgi?cmd=Retrieve&db=PubMed&list_uids=9971877&dopt=Abstract
rs28897744	C	T	Thr	Ile	2515	2	BRCA2	nonsynonymous	13910673	NA	NT_024524	NM_000059	NP_000050	C	T	Thr	Ile	2515	2	BRCA2	Breast and/or ovarian cancer ?	www.ncbi.nlm.nih.gov/entrez/query.fcgi?cmd=Retrieve&db=PubMed&list_uids=9971877&dopt=Abstract
rs28897749	G	A	Val	Ile	2728	1	BRCA2	nonsynonymous	13917521	NA	NT_024524	NM_000059	NP_000050	G	A	Val	Ile	2728	1	BRCA2	Breast cancer	www.ncbi.nlm.nih.gov/entrez/query.fcgi?cmd=Retrieve&db=PubMed&list_uids=10399947&dopt=Abstract
rs11571746	T	C	Ser	Pro	2835	1	BRCA2	nonsynonymous	13925108	0.01	NT_024524	NM_000059	NP_000050	T	C	Ser	Pro	2835	1	BRCA2	Breast cancer	www.ncbi.nlm.nih.gov/entrez/query.fcgi?cmd=Retrieve&db=PubMed&list_uids=10717622&dopt=Abstract
rs11571747	A	C	Glu	Ala	2856	2	BRCA2	nonsynonymous	13925172	0.012	NT_024524	NM_000059	NP_000050	A	C	Glu	Ala	2856	2	BRCA2	Breast cancer	www.ncbi.nlm.nih.gov/entrez/query.fcgi?cmd=Retrieve&db=PubMed&list_uids=10717622&dopt=Abstract
rs28897754	G	T	Lys	Asn	2950	3	BRCA2	nonsynonymous	13933549	NA	NT_024524	NM_000059	NP_000050	G	T	Lys	Asn	2950	3	BRCA2	Breast and/or ovarian cancer	www.ncbi.nlm.nih.gov/entrez/query.fcgi?cmd=Retrieve&db=PubMed&list_uids=11400546&dopt=Abstract
rs11571769	G	A	Ala	Thr	2951	1	BRCA2	nonsynonymous	13933550	0.008	NT_024524	NM_000059	NP_000050	G	A	Ala	Thr	2951	1	BRCA2	Breast cancer	www.ncbi.nlm.nih.gov/entrez/query.fcgi?cmd=Retrieve&db=PubMed&list_uids=9150172&dopt=Abstract
rs28897755	C	T	Thr	Ile	3013	2	BRCA2	nonsynonymous	13933971	NA	NT_024524	NM_000059	NP_000050	C	T	Thr	Ile	3013	2	BRCA2	Breast cancer	www.ncbi.nlm.nih.gov/entrez/query.fcgi?cmd=Retrieve&db=PubMed&list_uids=10717622&dopt=Abstract
rs28897759	A	T	Asn	Ile	3124	2	BRCA2	nonsynonymous	13948940	NA	NT_024524	NM_000059	NP_000050	A	T	Asn	Ile	3124	2	BRCA2	Breast cancer	www.uwcm.ac.uk/uwcm/mg/docs/oops.html
rs11571833	A	T	Lys	Term	3326	1	BRCA2	nonsynonymous	13952626	0.005	NT_024524	NM_000059	NP_000050	A	T	Lys	Term	3326	1	BRCA2	Breast cancer ?	www.ncbi.nlm.nih.gov/entrez/query.fcgi?cmd=Retrieve&db=PubMed&list_uids=8896551&dopt=Abstract
rs1801426	A	G	Ile	Val	3412	1	BRCA2	nonsynonymous	13952884	0.094	NT_024524	NM_000059	NP_000050	A	G	Ile	Val	3412	1	BRCA2	Breast cancer	www.ncbi.nlm.nih.gov/entrez/query.fcgi?cmd=Retrieve&db=PubMed&list_uids=9150152&dopt=Abstract
rs11547328	C	T	Arg	Cys	24	1	CDK4	nonsynonymous	20288737	NA	NT_029419	NM_000075	NP_000066	C	T	Arg	Cys	24	1	CDK4	Melanoma	www.ncbi.nlm.nih.gov/entrez/query.fcgi?cmd=Retrieve&db=PubMed&list_uids=8528263&dopt=Abstract
rs11552823	C	T	Pro	Leu	81	2	CDKN2A	nonsynonymous	21961116	NA	NT_008413	NM_000077	NP_000068	C	T	Pro	Leu	81	2	CDKN2A	Melanoma	www.ncbi.nlm.nih.gov/entrez/query.fcgi?cmd=Retrieve&db=PubMed&list_uids=7647780&dopt=Abstract
rs11552822	G	T	Asp	Tyr	84	1	CDKN2A	nonsynonymous	21961108	NA	NT_008413	NM_000077	NP_000068	G	T	Asp	Tyr	84	1	CDKN2A	Melanoma	www.ncbi.nlm.nih.gov/entrez/query.fcgi?cmd=Retrieve&db=PubMed&list_uids=10874641&dopt=Abstract
rs6413464	G	T	Ala	Ser	127	1	CDKN2A	nonsynonymous	21960979	0.357	NT_008413	NM_000077	NP_000068	G	T	Ala	Ser	127	1	CDKN2A	Fibroxanthoma	www.ncbi.nlm.nih.gov/entrez/query.fcgi?cmd=Retrieve&db=PubMed&list_uids=12485439&dopt=Abstract
rs17879961	T	C	Ile	Thr	157	2	CHEK2	nonsynonymous	8511656	NA	NT_011520	NM_007194	NP_009125	T	C	Ile	Thr	157	2	CHEK2	Li-Fraumeni syndrome	www.ncbi.nlm.nih.gov/entrez/query.fcgi?cmd=Retrieve&db=PubMed&list_uids=10617473&dopt=Abstract
rs17232246	C	T	Ala	Val	181	2	FANCA	nonsynonymous	1435373	0.054	NT_010542	NM_000135	NP_000126	C	T	Ala	Val	181	2	FANCA	Fanconi anaemia A	www.rockefeller.edu/fanconi/mutate/
rs17225943	A	G	Asp	Gly	252	2	FANCA	nonsynonymous	1430321	0.037	NT_010542	NM_000135	NP_000126	A	G	Asp	Gly	252	2	FANCA	Fanconi anaemia A	www.rockefeller.edu/fanconi/mutate/
rs17233141	C	G	Ser	Arg	858	3	FANCA	nonsynonymous	1394193	0.044	NT_010542	NM_000135	NP_000126	C	G	Ser	Arg	858	3	FANCA	Fanconi anaemia A	www.ncbi.nlm.nih.gov/entrez/query.fcgi?cmd=Retrieve&db=PubMed&list_uids=10094191&dopt=Abstract
rs17233497	C	T	Ser	Phe	1088	2	FANCA	nonsynonymous	1375769	0.05	NT_010542	NM_000135	NP_000126	C	T	Ser	Phe	1088	2	FANCA	Fanconi anaemia A ?	www.ncbi.nlm.nih.gov/entrez/query.fcgi?cmd=Retrieve&db=PubMed&list_uids=10094191&dopt=Abstract
rs17227354	G	A	Val	Ile	1287	1	FANCA	nonsynonymous	1367094	0.048	NT_010542	NM_000135	NP_000126	G	A	Val	Ile	1287	1	FANCA	Fanconi anaemia A	www.rockefeller.edu/fanconi/mutate/
rs17227403	C	G	His	Asp	1417	1	FANCA	nonsynonymous	1365918	0.018	NT_010542	NM_000135	NP_000126	C	G	His	Asp	1417	1	FANCA	Fanconi anaemia A ?	www.ncbi.nlm.nih.gov/entrez/query.fcgi?cmd=Retrieve&db=PubMed&list_uids=9371798&dopt=Abstract
rs1800365	A	T	Asp	Val	195	2	FANCC	nonsynonymous	5233512	NA	NT_008470	NM_000136	NP_000127	A	T	Asp	Val	195	2	FANCC	Fanconi anaemia ?	www.ncbi.nlm.nih.gov/entrez/query.fcgi?cmd=Retrieve&db=PubMed&list_uids=8128956&dopt=Abstract
rs2237857	C	T	Thr	Ile	297	2	FANCG	nonsynonymous	35066755	0.406	NT_008413	NM_004629	NP_004620	C	T	Thr	Ile	297	2	FANCG	Fanconi anaemia	www.ncbi.nlm.nih.gov/entrez/query.fcgi?cmd=Retrieve&db=PubMed&list_uids=11438206&dopt=Abstract
rs17884053	C	T	Thr	Ile	297	2	FANCG	nonsynonymous	35066755	NA	NT_008413	NM_004629	NP_004620	C	T	Thr	Ile	297	2	FANCG	Fanconi anaemia	www.ncbi.nlm.nih.gov/entrez/query.fcgi?cmd=Retrieve&db=PubMed&list_uids=11438206&dopt=Abstract
rs2237857	C	T	Thr	Ile	297	2	FANCG	nonsynonymous	35066755	0.488	NT_008413	NM_004629	NP_004620	C	T	Thr	Ile	297	2	FANCG	Fanconi anaemia	www.ncbi.nlm.nih.gov/entrez/query.fcgi?cmd=Retrieve&db=PubMed&list_uids=11438206&dopt=Abstract
rs3213409	G	A	Val	Ile	722	1	JAK3	nonsynonymous	9208498	0.008	NT_011295	NM_000215	NP_000206	G	A	Val	Ile	722	1	JAK3	Immunodeficiency, severe combined	www.ncbi.nlm.nih.gov/entrez/query.fcgi?cmd=Retrieve&db=PubMed&list_uids=10982185&dopt=Abstract
rs28933371	T	G	Phe	Cys	584	2	KIT	nonsynonymous	2933568	NA	NT_022853	NM_000222	NP_000213	T	G	Phe	Cys	584	2	KIT	Piebaldism	www.ncbi.nlm.nih.gov/entrez/query.fcgi?cmd=Retrieve&db=PubMed&list_uids=11074500&dopt=Abstract
rs28931612	G	A	Glu	Lys	26	1	MEN1	nonsynonymous	9883301	NA	NT_033903	NM_000244	NP_000235	G	A	Glu	Lys	26	1	MEN1	Multiple endocrine neoplasia 1	www.ncbi.nlm.nih.gov/entrez/query.fcgi?cmd=Retrieve&db=PubMed&list_uids=9820618&dopt=Abstract
rs2308317	G	A	Val	Met	213	1	MLH1	nonsynonymous	36993554	0.028	NT_022517	NM_000249	NP_000240	G	A	Val	Met	213	1	MLH1	Colorectal cancer, non-polyposis	www.ncbi.nlm.nih.gov/entrez/query.fcgi?cmd=Retrieve&db=PubMed&list_uids=10713887&dopt=Abstract
rs4986984	C	T	Arg	Cys	217	1	MLH1	nonsynonymous	36993566	0.014	NT_022517	NM_000249	NP_000240	C	T	Arg	Cys	217	1	MLH1	Colorectal cancer, non-polyposis	www.ncbi.nlm.nih.gov/entrez/query.fcgi?cmd=Retrieve&db=PubMed&list_uids=8581513&dopt=Abstract
rs1799977	A	G	Ile	Val	219	1	MLH1	nonsynonymous	36993572	0.237	NT_022517	NM_000249	NP_000240	A	G	Ile	Val	219	1	MLH1	Colorectal cancer, non-polyposis ?	www.ncbi.nlm.nih.gov/entrez/query.fcgi?cmd=Retrieve&db=PubMed&list_uids=9032648&dopt=Abstract
rs2020873	C	T	His	Tyr	718	1	MLH1	nonsynonymous	37032029	0.065	NT_022517	NM_000249	NP_000240	C	T	His	Tyr	718	1	MLH1	Colorectal cancer, non-polyposis	www.uwcm.ac.uk/uwcm/mg/docs/oops.html
rs17217716	C	T	Thr	Met	8	2	MSH2	nonsynonymous	26446286	0.022	NT_022184	NM_000251	NP_000242	C	T	Thr	Met	8	2	MSH2	Colorectal cancer, non-polyposis	www.ncbi.nlm.nih.gov/entrez/query.fcgi?cmd=Retrieve&db=PubMed&list_uids=10777691&dopt=Abstract
rs17217772	A	G	Asn	Ser	127	2	MSH2	nonsynonymous	26453179	0.037	NT_022184	NM_000251	NP_000242	A	G	Asn	Ser	127	2	MSH2	Colorectal cancer, non-polyposis	www.nfdht.nl/database/msh2.htm
rs4987188	G	A	Gly	Asp	322	2	MSH2	nonsynonymous	26459390	0.016	NT_022184	NM_000251	NP_000242	G	A	Gly	Asp	322	2	MSH2	Colorectal cancer, non-polyposis ?	www.ncbi.nlm.nih.gov/entrez/query.fcgi?cmd=Retrieve&db=PubMed&list_uids=7704024&dopt=Abstract
rs17224367	C	T	Leu	Phe	390	1	MSH2	nonsynonymous	26472905	0.012	NT_022184	NM_000251	NP_000242	C	T	Leu	Phe	390	1	MSH2	Colorectal cancer, non-polyposis ?	www.ncbi.nlm.nih.gov/entrez/query.fcgi?cmd=Retrieve&db=PubMed&list_uids=9621522&dopt=Abstract
rs3211299	G	T	Ser	Ile	144	2	MSH6	nonsynonymous	26834169	NA	NT_022184	NM_000179	NP_000170	G	T	Ser	Ile	144	2	MSH6	Colorectal cancer, non-polyposis	www.ncbi.nlm.nih.gov/entrez/query.fcgi?cmd=Retrieve&db=PubMed&list_uids=10521294&dopt=Abstract
rs2020912	T	C	Val	Ala	878	2	MSH6	nonsynonymous	26843688	0.01	NT_022184	NM_000179	NP_000170	T	C	Val	Ala	878	2	MSH6	Colorectal / endometrial cancer	www.ncbi.nlm.nih.gov/entrez/query.fcgi?cmd=Retrieve&db=PubMed&list_uids=11153917&dopt=Abstract
rs10254120	G	A	Arg	Gln	20	2	PMS2	nonsynonymous	5534586	NA	NT_007819	NM_000535	NP_000526	G	A	Arg	Gln	20	2	PMS2	Colorectal cancer, non-polyposis	www.ncbi.nlm.nih.gov/entrez/query.fcgi?cmd=Retrieve&db=PubMed&list_uids=8072530&dopt=Abstract
rs2236405	A	T	Thr	Ser	1195	1	PTCH	nonsynonymous	5532777	0.074	NT_008470	NM_000264	NP_000255	A	T	Thr	Ser	1195	1	PTCH	Nevoid basal cell carcinoma syndrome	www.ncbi.nlm.nih.gov/entrez/query.fcgi?cmd=Retrieve&db=PubMed&list_uids=12925203&dopt=Abstract
rs28933392	G	A	Glu	Lys	722	1	RAG1	nonsynonymous	35384259	NA	NT_009237	NM_000448	NP_000439	G	A	Glu	Lys	722	1	RAG1	Immunodeficiency, severe combined, B cell -ve	www.ncbi.nlm.nih.gov/entrez/query.fcgi?cmd=Retrieve&db=PubMed&list_uids=8810255&dopt=Abstract
rs3092902	A	T	Glu	Asp	137	3	RB1	nonsynonymous	29899247	NA	NT_024524	NM_000321	NP_000312	A	T	Glu	Asp	137	3	RB1	Retinoblastoma	www.ncbi.nlm.nih.gov/entrez/query.fcgi?cmd=Retrieve&db=PubMed&list_uids=8364580&dopt=Abstract
rs3092891	C	T	Arg	Term	445	1	RB1	nonsynonymous	29933731	NA	NT_024524	NM_000321	NP_000312	C	T	Arg	Term	445	1	RB1	Retinoblastoma	www.ncbi.nlm.nih.gov/entrez/query.fcgi?cmd=Retrieve&db=PubMed&list_uids=2594029&dopt=Abstract
rs4151539	C	G	Ala	Gly	525	2	RB1	nonsynonymous	29935459	0.027	NT_024524	NM_000321	NP_000312	C	G	Ala	Gly	525	2	RB1	Retinoblastoma	www.ncbi.nlm.nih.gov/entrez/query.fcgi?cmd=Retrieve&db=PubMed&list_uids=12541220&dopt=Abstract
rs9282834	G	A	Asp	Asn	489	1	RET	nonsynonymous	1010169	0.01	NT_033985	NM_020630	NP_065681	G	A	Asp	Asn	489	1	RET	Autonomic control, congenital failure of ?	www.ncbi.nlm.nih.gov/entrez/query.fcgi?cmd=Retrieve&db=PubMed&list_uids=14566559&dopt=Abstract
rs1799939	G	A	Gly	Ser	691	1	RET	nonsynonymous	1013432	0.273	NT_033985	NM_020630	NP_065681	G	A	Gly	Ser	691	1	RET	Hirschsprung disease, association with	www.ncbi.nlm.nih.gov/entrez/query.fcgi?cmd=Retrieve&db=PubMed&list_uids=10528857&dopt=Abstract
rs1800862	C	T	Ser	Ser	836	3	RET	synonymous	1018407	NA	NT_033985	NM_020630	NP_065681	C	T	Ser	Ser	836	3	RET	Thyroid cancer, association with	www.ncbi.nlm.nih.gov/entrez/query.fcgi?cmd=Retrieve&db=PubMed&list_uids=11589684&dopt=Abstract
rs1800863	C	G	Ser	Ser	904	3	RET	synonymous	1018946	0.205	NT_033985	NM_020630	NP_065681	C	G	Ser	Ser	904	3	RET	Hirschsprung disease, association with	www.ncbi.nlm.nih.gov/entrez/query.fcgi?cmd=Retrieve&db=PubMed&list_uids=10528857&dopt=Abstract
rs17158558	C	T	Arg	Cys	982	1	RET	nonsynonymous	1023648	0.007	NT_033985	NM_020630	NP_065681	C	T	Arg	Cys	982	1	RET	Autonomic control, congenital failure of ?	www.ncbi.nlm.nih.gov/entrez/query.fcgi?cmd=Retrieve&db=PubMed&list_uids=14566559&dopt=Abstract
rs11214077	A	G	His	Arg	50	2	SDHD	nonsynonymous	15521093	0.02	NT_033899	NM_003002	NP_002993	A	G	His	Arg	50	2	SDHD	Paraganglioma ?	www.ncbi.nlm.nih.gov/entrez/query.fcgi?cmd=Retrieve&db=PubMed&list_uids=12386824&dopt=Abstract
rs28934873	T	C	Met	Thr	133	2	TP53	nonsynonymous	7175881	NA	NT_010718	NM_000546	NP_000537	T	C	Met	Thr	133	2	TP53	Li-Fraumeni syndrome	www.ncbi.nlm.nih.gov/entrez/query.fcgi?cmd=Retrieve&db=PubMed&list_uids=1933902&dopt=Abstract
rs28934875	G	C	Ala	Pro	138	1	TP53	nonsynonymous	7175867	NA	NT_010718	NM_000546	NP_000537	G	C	Ala	Pro	138	1	TP53	Li-Fraumeni syndrome	www.ncbi.nlm.nih.gov/entrez/query.fcgi?cmd=Retrieve&db=PubMed&list_uids=9569035&dopt=Abstract
rs28934874	C	A	Pro	Thr	151	1	TP53	nonsynonymous	7175828	NA	NT_010718	NM_000546	NP_000537	C	A	Pro	Thr	151	1	TP53	Li-Fraumeni syndrome	www.ncbi.nlm.nih.gov/entrez/query.fcgi?cmd=Retrieve&db=PubMed&list_uids=11479205&dopt=Abstract
rs28934874	C	T	Pro	Ser	151	1	TP53	nonsynonymous	7175828	NA	NT_010718	NM_000546	NP_000537	C	T	Pro	Ser	151	1	TP53	Astrocytoma	www.ncbi.nlm.nih.gov/entrez/query.fcgi?cmd=Retrieve&db=PubMed&list_uids=1686725&dopt=Abstract
rs28934578	G	A	Arg	His	175	2	TP53	nonsynonymous	7175755	NA	NT_010718	NM_000546	NP_000537	G	A	Arg	His	175	2	TP53	Osteosarcoma	www.ncbi.nlm.nih.gov/entrez/query.fcgi?cmd=Retrieve&db=PubMed&list_uids=8164043&dopt=Abstract
rs28934573	C	T	Ser	Phe	241	2	TP53	nonsynonymous	7174908	NA	NT_010718	NM_000546	NP_000537	C	T	Ser	Phe	241	2	TP53	Sarcoma	www.ncbi.nlm.nih.gov/entrez/query.fcgi?cmd=Retrieve&db=PubMed&list_uids=1565143&dopt=Abstract
rs28934575	G	A	Gly	Ser	245	1	TP53	nonsynonymous	7174897	NA	NT_010718	NM_000546	NP_000537	G	A	Gly	Ser	245	1	TP53	Osteosarcoma	www.ncbi.nlm.nih.gov/entrez/query.fcgi?cmd=Retrieve&db=PubMed&list_uids=1565143&dopt=Abstract
rs11540652	G	A	Arg	Gln	248	2	TP53	nonsynonymous	7174887	NA	NT_010718	NM_000546	NP_000537	G	A	Arg	Gln	248	2	TP53	Sarcoma	www.ncbi.nlm.nih.gov/entrez/query.fcgi?cmd=Retrieve&db=PubMed&list_uids=1565143&dopt=Abstract
rs28934577	T	A	Leu	Gln	257	2	TP53	nonsynonymous	7174860	NA	NT_010718	NM_000546	NP_000537	T	A	Leu	Gln	257	2	TP53	Li-Fraumeni syndrome	www.ncbi.nlm.nih.gov/entrez/query.fcgi?cmd=Retrieve&db=PubMed&list_uids=8134127&dopt=Abstract
rs28934576	G	A	Arg	His	273	2	TP53	nonsynonymous	7174469	NA	NT_010718	NM_000546	NP_000537	G	A	Arg	His	273	2	TP53	Li-Fraumeni syndrome	www.ncbi.nlm.nih.gov/entrez/query.fcgi?cmd=Retrieve&db=PubMed&list_uids=1565144&dopt=Abstract
rs28934574	C	T	Arg	Trp	282	1	TP53	nonsynonymous	7174443	NA	NT_010718	NM_000546	NP_000537	C	T	Arg	Trp	282	1	TP53	Osteosarcoma	www.ncbi.nlm.nih.gov/entrez/query.fcgi?cmd=Retrieve&db=PubMed&list_uids=1565143&dopt=Abstract
rs28934872	G	A	Arg	Gln	611	2	TSC2	nonsynonymous	2060573	NA	NT_037887	NM_000548	NP_000539	G	A	Arg	Gln	611	2	TSC2	Tuberous sclerosis	www.ncbi.nlm.nih.gov/entrez/query.fcgi?cmd=Retrieve&db=PubMed&list_uids=9463313&dopt=Abstract
rs5030826	C	A	Ser	Term	65	2	VHL	nonsynonymous	10123725	NA	NT_022517	NM_000551	NP_000542	C	A	Ser	Term	65	2	VHL	Von Hippel-Lindau syndrome	www.ncbi.nlm.nih.gov/entrez/query.fcgi?cmd=Retrieve&db=PubMed&list_uids=7977367&dopt=Abstract
rs5030802	G	T	Glu	Term	70	1	VHL	nonsynonymous	10123739	NA	NT_022517	NM_000551	NP_000542	G	T	Glu	Term	70	1	VHL	Von Hippel-Lindau syndrome	www.ncbi.nlm.nih.gov/entrez/query.fcgi?cmd=Retrieve&db=PubMed&list_uids=7728151&dopt=Abstract
rs5030803	T	G	Val	Gly	74	2	VHL	nonsynonymous	10123752	NA	NT_022517	NM_000551	NP_000542	T	G	Val	Gly	74	2	VHL	Von Hippel-Lindau syndrome	www.ncbi.nlm.nih.gov/entrez/query.fcgi?cmd=Retrieve&db=PubMed&list_uids=8707293&dopt=Abstract
rs5030804	A	G	Asn	Ser	78	2	VHL	nonsynonymous	10123764	NA	NT_022517	NM_000551	NP_000542	A	G	Asn	Ser	78	2	VHL	Von Hippel-Lindau syndrome	www.ncbi.nlm.nih.gov/entrez/query.fcgi?cmd=Retrieve&db=PubMed&list_uids=7728151&dopt=Abstract
rs5030805	G	A	Ser	Asn	80	2	VHL	nonsynonymous	10123770	NA	NT_022517	NM_000551	NP_000542	G	A	Ser	Asn	80	2	VHL	Von Hippel-Lindau syndrome	www.ncbi.nlm.nih.gov/entrez/query.fcgi?cmd=Retrieve&db=PubMed&list_uids=8707293&dopt=Abstract
rs5030805	G	T	Ser	Ile	80	2	VHL	nonsynonymous	10123770	NA	NT_022517	NM_000551	NP_000542	G	T	Ser	Ile	80	2	VHL	Von Hippel-Lindau syndrome	www.ncbi.nlm.nih.gov/entrez/query.fcgi?cmd=Retrieve&db=PubMed&list_uids=7728151&dopt=Abstract
rs5030806	C	T	Pro	Ser	81	1	VHL	nonsynonymous	10123772	NA	NT_022517	NM_000551	NP_000542	C	T	Pro	Ser	81	1	VHL	Von Hippel-Lindau syndrome	www.ncbi.nlm.nih.gov/entrez/query.fcgi?cmd=Retrieve&db=PubMed&list_uids=8634692&dopt=Abstract
rs5030827	G	T	Val	Leu	84	1	VHL	nonsynonymous	10123781	NA	NT_022517	NM_000551	NP_000542	G	T	Val	Leu	84	1	VHL	Phaeochromocytoma	www.ncbi.nlm.nih.gov/entrez/query.fcgi?cmd=Retrieve&db=PubMed&list_uids=8592333&dopt=Abstract
rs5030828	T	C	Leu	Pro	85	2	VHL	nonsynonymous	10123785	NA	NT_022517	NM_000551	NP_000542	T	C	Leu	Pro	85	2	VHL	Von Hippel-Lindau syndrome	www.ncbi.nlm.nih.gov/entrez/query.fcgi?cmd=Retrieve&db=PubMed&list_uids=11409863&dopt=Abstract
rs5030807	T	C	Leu	Pro	89	2	VHL	nonsynonymous	10123797	NA	NT_022517	NM_000551	NP_000542	T	C	Leu	Pro	89	2	VHL	Von Hippel-Lindau syndrome	www.ncbi.nlm.nih.gov/entrez/query.fcgi?cmd=Retrieve&db=PubMed&list_uids=7987306&dopt=Abstract
rs5030808	G	A	Gly	Ser	93	1	VHL	nonsynonymous	10123808	NA	NT_022517	NM_000551	NP_000542	G	A	Gly	Ser	93	1	VHL	Von Hippel-Lindau syndrome	www.ncbi.nlm.nih.gov/entrez/query.fcgi?cmd=Retrieve&db=PubMed&list_uids=8707293&dopt=Abstract
rs5030808	G	C	Gly	Arg	93	1	VHL	nonsynonymous	10123808	NA	NT_022517	NM_000551	NP_000542	G	C	Gly	Arg	93	1	VHL	Von Hippel-Lindau syndrome	www.ncbi.nlm.nih.gov/entrez/query.fcgi?cmd=Retrieve&db=PubMed&list_uids=11409863&dopt=Abstract
rs5030829	G	T	Glu	Term	94	1	VHL	nonsynonymous	10123811	NA	NT_022517	NM_000551	NP_000542	G	T	Glu	Term	94	1	VHL	Von Hippel-Lindau syndrome	www.ncbi.nlm.nih.gov/entrez/query.fcgi?cmd=Retrieve&db=PubMed&list_uids=7987306&dopt=Abstract
rs5030809	T	C	Tyr	His	98	1	VHL	nonsynonymous	10123823	NA	NT_022517	NM_000551	NP_000542	T	C	Tyr	His	98	1	VHL	Von Hippel-Lindau syndrome	www.ncbi.nlm.nih.gov/entrez/query.fcgi?cmd=Retrieve&db=PubMed&list_uids=7987306&dopt=Abstract
rs5030810	C	T	Arg	Term	113	1	VHL	nonsynonymous	10123868	NA	NT_022517	NM_000551	NP_000542	C	T	Arg	Term	113	1	VHL	Von Hippel-Lindau syndrome	www.ncbi.nlm.nih.gov/entrez/query.fcgi?cmd=Retrieve&db=PubMed&list_uids=7987306&dopt=Abstract
rs5030811	C	T	His	Tyr	115	1	VHL	nonsynonymous	10128200	NA	NT_022517	NM_000551	NP_000542	C	T	His	Tyr	115	1	VHL	Von Hippel-Lindau syndrome	www.ncbi.nlm.nih.gov/entrez/query.fcgi?cmd=Retrieve&db=PubMed&list_uids=8707293&dopt=Abstract
rs5030812	A	G	His	Arg	115	2	VHL	nonsynonymous	10128201	NA	NT_022517	NM_000551	NP_000542	A	G	His	Arg	115	2	VHL	Von Hippel-Lindau syndrome	www.ncbi.nlm.nih.gov/entrez/query.fcgi?cmd=Retrieve&db=PubMed&list_uids=8707293&dopt=Abstract
rs5030830	T	C	Leu	Pro	118	2	VHL	nonsynonymous	10128210	NA	NT_022517	NM_000551	NP_000542	T	C	Leu	Pro	118	2	VHL	Von Hippel-Lindau syndrome	www.ncbi.nlm.nih.gov/entrez/query.fcgi?cmd=Retrieve&db=PubMed&list_uids=7987306&dopt=Abstract
rs5030832	A	G	Asp	Gly	121	2	VHL	nonsynonymous	10128219	NA	NT_022517	NM_000551	NP_000542	A	G	Asp	Gly	121	2	VHL	Von Hippel-Lindau syndrome	www.ncbi.nlm.nih.gov/entrez/query.fcgi?cmd=Retrieve&db=PubMed&list_uids=7977367&dopt=Abstract
rs5030813	C	T	Gln	Term	132	1	VHL	nonsynonymous	10128251	NA	NT_022517	NM_000551	NP_000542	C	T	Gln	Term	132	1	VHL	Von Hippel-Lindau syndrome	www.ncbi.nlm.nih.gov/entrez/query.fcgi?cmd=Retrieve&db=PubMed&list_uids=8707293&dopt=Abstract
rs5030833	T	G	Phe	Cys	136	2	VHL	nonsynonymous	10128264	NA	NT_022517	NM_000551	NP_000542	T	G	Phe	Cys	136	2	VHL	Von Hippel-Lindau syndrome	www.ncbi.nlm.nih.gov/entrez/query.fcgi?cmd=Retrieve&db=PubMed&list_uids=7977367&dopt=Abstract
rs5030818	C	T	Arg	Term	161	1	VHL	nonsynonymous	10131488	NA	NT_022517	NM_000551	NP_000542	C	T	Arg	Term	161	1	VHL	Von Hippel-Lindau syndrome	www.ncbi.nlm.nih.gov/entrez/query.fcgi?cmd=Retrieve&db=PubMed&list_uids=7987306&dopt=Abstract
rs5030818	C	G	Arg	Gly	161	1	VHL	nonsynonymous	10131488	NA	NT_022517	NM_000551	NP_000542	C	G	Arg	Gly	161	1	VHL	Von Hippel-Lindau syndrome	www.ncbi.nlm.nih.gov/entrez/query.fcgi?cmd=Retrieve&db=PubMed&list_uids=8707293&dopt=Abstract
rs5030622	C	G	Cys	Trp	162	3	VHL	nonsynonymous	10131493	NA	NT_022517	NM_000551	NP_000542	C	G	Cys	Trp	162	3	VHL	Von Hippel-Lindau syndrome	www.ncbi.nlm.nih.gov/entrez/query.fcgi?cmd=Retrieve&db=PubMed&list_uids=7728151&dopt=Abstract
rs5030819	C	T	Gln	Term	164	1	VHL	nonsynonymous	10131497	NA	NT_022517	NM_000551	NP_000542	C	T	Gln	Term	164	1	VHL	Von Hippel-Lindau syndrome	www.ncbi.nlm.nih.gov/entrez/query.fcgi?cmd=Retrieve&db=PubMed&list_uids=8707293&dopt=Abstract
rs5030820	C	T	Arg	Trp	167	1	VHL	nonsynonymous	10131506	NA	NT_022517	NM_000551	NP_000542	C	T	Arg	Trp	167	1	VHL	Von Hippel-Lindau syndrome	www.ncbi.nlm.nih.gov/entrez/query.fcgi?cmd=Retrieve&db=PubMed&list_uids=7987306&dopt=Abstract
rs5030821	G	A	Arg	Gln	167	2	VHL	nonsynonymous	10131507	NA	NT_022517	NM_000551	NP_000542	G	A	Arg	Gln	167	2	VHL	Von Hippel-Lindau syndrome	www.ncbi.nlm.nih.gov/entrez/query.fcgi?cmd=Retrieve&db=PubMed&list_uids=7987306&dopt=Abstract
rs5030835	C	G	Tyr	Term	175	3	VHL	nonsynonymous	10131532	NA	NT_022517	NM_000551	NP_000542	C	G	Tyr	Term	175	3	VHL	Von Hippel-Lindau syndrome	www.ncbi.nlm.nih.gov/entrez/query.fcgi?cmd=Retrieve&db=PubMed&list_uids=8956040&dopt=Abstract
rs5030822	T	A	Leu	Gln	178	2	VHL	nonsynonymous	10131540	NA	NT_022517	NM_000551	NP_000542	T	A	Leu	Gln	178	2	VHL	Von Hippel-Lindau syndrome	www.ncbi.nlm.nih.gov/entrez/query.fcgi?cmd=Retrieve&db=PubMed&list_uids=8707293&dopt=Abstract
rs5030823	C	A	Ser	Term	183	2	VHL	nonsynonymous	10131555	NA	NT_022517	NM_000551	NP_000542	C	A	Ser	Term	183	2	VHL	Von Hippel-Lindau syndrome	www.ncbi.nlm.nih.gov/entrez/query.fcgi?cmd=Retrieve&db=PubMed&list_uids=7977367&dopt=Abstract
rs5030824	C	G	Leu	Val	188	1	VHL	nonsynonymous	10131569	NA	NT_022517	NM_000551	NP_000542	C	G	Leu	Val	188	1	VHL	Von Hippel-Lindau syndrome	www.ncbi.nlm.nih.gov/entrez/query.fcgi?cmd=Retrieve&db=PubMed&list_uids=7563486&dopt=Abstract
rs28940301	C	G	His	Asp	191	1	VHL	nonsynonymous	10131578	NA	NT_022517	NM_000551	NP_000542	C	G	His	Asp	191	1	VHL	Polycythemia, with high epo concentration	www.ncbi.nlm.nih.gov/entrez/query.fcgi?cmd=Retrieve&db=PubMed&list_uids=12844285&dopt=Abstract
rs28940300	C	T	Pro	Ser	192	1	VHL	nonsynonymous	10131581	NA	NT_022517	NM_000551	NP_000542	C	T	Pro	Ser	192	1	VHL	Polycythemia, with high epo concentration	www.ncbi.nlm.nih.gov/entrez/query.fcgi?cmd=Retrieve&db=PubMed&list_uids=12844285&dopt=Abstract
rs5030825	C	T	Gln	Term	195	1	VHL	nonsynonymous	10131590	NA	NT_022517	NM_000551	NP_000542	C	T	Gln	Term	195	1	VHL	Von Hippel-Lindau syndrome	www.ncbi.nlm.nih.gov/entrez/query.fcgi?cmd=Retrieve&db=PubMed&list_uids=7987306&dopt=Abstract
rs28940298	C	T	Arg	Trp	200	1	VHL	nonsynonymous	10131605	NA	NT_022517	NM_000551	NP_000542	C	T	Arg	Trp	200	1	VHL	Von Hippel-Lindau syndrome	www.ncbi.nlm.nih.gov/entrez/query.fcgi?cmd=Retrieve&db=PubMed&list_uids=8956040&dopt=Abstract
rs11545907	C	T	Arg	Term	41	1	WAS	nonsynonymous	11394130	NA	NT_079573	NM_000377	NP_000368	C	T	Arg	Term	41	1	WAS	Wiskott-Aldrich syndrome	www.ncbi.nlm.nih.gov/entrez/query.fcgi?cmd=Retrieve&db=PubMed&list_uids=8528198&dopt=Abstract
rs17847577	C	T	Arg	Term	369	1	WRN	nonsynonymous	1259422	NA	NT_007995	NM_000553	NP_000544	C	T	Arg	Term	369	1	WRN	Werner syndrome	www.ncbi.nlm.nih.gov/entrez/query.fcgi?cmd=Retrieve&db=PubMed&list_uids=8968742&dopt=Abstract
rs1346044	T	C	Cys	Arg	1367	1	WRN	nonsynonymous	1345428	0.291	NT_007995	NM_000553	NP_000544	T	C	Cys	Arg	1367	1	WRN	Thromboembolic disease, association with	www.ncbi.nlm.nih.gov/entrez/query.fcgi?cmd=Retrieve&db=PubMed&list_uids=9021029&dopt=Abstract
rs2234584	C	T	Pro	Ser	181	1	WT1	nonsynonymous	31237308	NA	NT_009237	NM_000378	NP_000369	C	T	Pro	Ser	181	1	WT1	Wilms tumour	www.ncbi.nlm.nih.gov/entrez/query.fcgi?cmd=Retrieve&db=PubMed&list_uids=9108089&dopt=Abstract
