# Supplementary material for: Cataloging Coding Sequence Variations in Human Genome Databases
Source: PLoS One. 2008 Oct 30;3(10):e3575. doi: 10.1371/journal.pone.0003575 (PMC2570488; doi:10.1371/journal.pone.0003575)
Supplement: Table S5 — (0.31 MB XLS) [file pone.0003575.s007.xls]

## Sheet: Table S5
Table S5. Functional prediction results, variant allele frequency and iHS of concurrent variations
PolyPhen	SIFT	PANTHER	SVM combination score	SVM prediction	Chemical distance from Grantham's matrix	rs number	Ch group	CEU variant allele frequency	ASN variant allele frequency	YRI variant allele frequency	CEU iHS score	ASN iHS score	YRI iHS score	Validation score	Reference allele	Variant allele	Reference residue	Variant residue	Amino acid position	Codon position	Gene
0.058	0.89	-0.83248	-0.836138	neutral	32	rs10064631	rs10064631	0	0	0.242				3	C	G	Leu	Val	333	1	MTRR
0.432	0.52	-3.22019	-0.312371	neutral	29	rs10805890	rs10805890	0.175	0.247	0	0.074	-0.176		11	A	G	Ile	Val	207	1	HEXB
0.595	0.72	-1.55564	-0.608151	neutral	103	rs12735723	rs12735723	0.025	0	0				2	C	G	Pro	Arg	256	2	PPOX
0.181	0.65	-1.04259	-0.506571	neutral	53	rs13181	rs13181	0.333	0.071	0.183	0.333	0.279	-1.719	10	A	C	Lys	Gln	751	1	ERCC2
0.144	1	-0.82666	-0.950926	neutral	26	rs16942	rs16942	0.356	0.298	0.192	-1.173	-0.23	1.244	7	A	G	Lys	Arg	1183	2	BRCA1
0.452	0.74	-0.89464	-0.627339	neutral	46	rs17107315	rs17107315	0	0.006	0				0	A	G	Asn	Ser	34	2	SPINK1
0.797	0.74	-0.36744	-0.601546	neutral	56	rs17154353	rs17154353	0.008	0	0.025				2	G	A	Gly	Ser	740	1	SLC26A4
0.162	0.65	-0.1612	-0.48791	neutral	64	rs17571	rs17571	0.067	0.039	0.017	1.267	-0.346	1.91	2	C	T	Ala	Val	58	2	CTSD
0.023	0.76	-0.77479	-0.671082	neutral	32	rs1800206	rs1800206	0.042	0	0	0.924			3	C	G	Leu	Val	162	1	PPARA
0.825	1	-0.95251	-0.933794	neutral	89	rs1800888	rs1800888	0.008	0	0	-			18	C	T	Thr	Ile	164	2	ADRB2
1.992	1	-4.35417	-1.01058	neutral	125	rs1801253	rs1801253	0.683	0.8	0.592	-0.572	0.704	-1.624	26	G	C	Gly	Arg	389	1	ADRB1
0.107	0.56	-0.43264	-0.346847	neutral	43	rs1801275	rs1801275	0.225	0.117	0.9	-1.606	-1.006		3	A	G	Gln	Arg	576	2	IL4R
0.307	0.54	-0.61454	-0.305221	neutral	29	rs1805010	rs1805010	0.44	0.534	0.449				10	A	G	Ile	Val	75	1	IL4R
0.264	0.53	-0.73947	-0.291577	neutral	107	rs1805011	rs1805011	0.112	0.062	0.644	1.218	0.669	-0.147	10	A	C	Glu	Ala	400	2	IL4R
0.225	1	-1.06985	-0.955473	neutral	29	rs203462	rs203462	0.408	0.202	0.583	-0.451	-1.107	-1.829	14	A	G	Ile	Val	646	1	AKAP10
0.116	0.89	-1.75367	-0.859632	neutral	23	rs2070074	rs2070074	0.133	0.017	0	-0.454	-1.282		10	A	G	Asn	Asp	314	1	GALT
1.581	0.56	-3.37463	-0.345249	neutral	56	rs2070600	rs2070600	0.05	0.219	0	-2.7	-1.214		3	G	A	Gly	Ser	82	1	AGER
0.228	0.49	-2.15904	-0.244818	neutral	53	rs2072671	rs2072671	0.35	0.14	0.025	-0.643	-1.23	1.414	10	A	C	Lys	Gln	27	1	CDA
0.607	0.39	-1.49724	-0.0116948	neutral	56	rs2227945	rs2227945	0	0	0.033			-2.642	2	A	G	Ser	Gly	1140	1	BRCA1
0.9	0.53	-0.88677	-0.266654	neutral	10	rs2228315	rs2228315	0.092	0.208	0.383	0.1	0.356	0.739	10	G	A	Met	Ile	62	3	SELPLG
0.284	0.43	-2.56216	-0.128506	neutral	58	rs2228396	rs2228396	NA	0.1	NA				2	G	A	Ala	Thr	565	1	TAP2
1.18	1	-0.59661	-0.914419	neutral	60	rs2229309	rs2229309	0.633	0.163	0.042	-2.173	-0.532	0.659	18	G	C	Gly	Ala	160	2	NFATC4
0.006	0.58	-1.83007	-0.415643	neutral	29	rs2234922	rs2234922	0.175	0.083	0.383		0.569	1.371	2	A	G	His	Arg	139	2	EPHX1
1.255	0.4	-1.94061	-0.0136353	neutral	58	rs2236405	rs2236405	0	0.138	0.164				3	A	T	Thr	Ser	1195	1	PTCH
1.763	0.82	-0.87293	-0.69641	neutral	101	rs2236722	rs2236722	0	0.034	0		-1.318		3	T	C	Trp	Arg	39	1	CYP19A1
0.34	0.73	-1.68812	-0.636822	neutral	56	rs2240953	rs2240953	NA	0.256	0.192		-0.625	-0.425	3	G	A	Gly	Ser	209	1	SLC27A4
1.079	0.39	-2.82846	-0.011302	neutral	46	rs2303063	rs2303063	0.517	0.466	0.217	-0.341	-1.596	-0.646	10	G	A	Ser	Asn	368	2	SPINK5
0.171	0.74	-1.84292	-0.662741	neutral	29	rs2308321	rs2308321	0.175	0.006	0	-	-		3	A	G	Ile	Val	143	1	MGMT
0.961	0.49	-1.96232	-0.207946	neutral	46	rs25414	rs25414	0.067	0.011	0	-0.977	-		2	G	A	Ser	Asn	384	2	ARSB
0.083	0.61	-0.60805	-0.436801	neutral	89	rs25882	rs25882	0.192	0.617	0.408		1.08	0.378	6	T	C	Ile	Thr	117	2	CSF2
2.004	0.57	-1.92646	-0.325473	neutral	38	rs324420	rs324420	0.225	0.163	0.442	-0.32	0.36	-1.266	14	C	A	Pro	Thr	129	1	FAAH
0.247	1	-0.36495	-0.933845	neutral	29	rs3732379	rs3732379	0.225	0.022	0.1	0.918	0.801	0.699	3	G	A	Val	Ile	249	1	CX3CR1
0.398	0.93	-2.1282	-0.906028	neutral	58	rs3776070	rs3776070	0.125	0.118	0.272	-0.382	1.116	0.38	3	A	T	Thr	Ser	689	1	SLC26A2
1.389	1	-2.35599	-0.961341	neutral	60	rs3783613	rs3783613	0	0	0.167			1.926	3	G	C	Gly	Ala	413	2	VCAM1
0.619	1	-0.98852	-0.940703	neutral	15	rs3810710	rs3810710	0	0.18	0				3	A	C	Met	Leu	282	1	PDHA1
0.794	0.89	-1.93888	-0.840035	neutral	43	rs4534	rs4534	1	1	0.992			-	11	G	A	Arg	Gln	43	2	CYP11B1
0.292	0.85	-0.68602	-0.775047	neutral	56	rs4545	rs4545	0.017	0.5	0.025	-0.105		-0.983	11	G	A	Gly	Ser	435	1	CYP11B2
0.155	0.9	-0.86037	-0.844667	neutral	43	rs4986907	rs4986907	0	0	NA				19	G	A	Arg	Gln	162	2	CYP3A4
1.258	0.64	-1.40178	-0.455205	neutral	29	rs4987076	rs4987076	0.025	0	0.008	0.165			3	G	A	Val	Ile	149	1	NAT1
0.523	1	-0.28532	-0.922926	neutral	56	rs5036	rs5036	0.017	0.034	0.008	-0.733	-0.516	-	2	A	G	Lys	Glu	56	1	SLC4A1
1.864	1	-0.62341	-0.901706	neutral	89	rs5400	rs5400	0.142	0.017	0.492	-0.396	0.124	-0.82	15	C	T	Thr	Ile	110	2	SLC2A2
0.988	0.82	-3.39307	-0.782851	neutral	46	rs558018	rs558018	0	0.006	0.067		-	-0.95	2	A	G	Asn	Ser	545	2	MTMR2
0.751	0.39	-1.4026	-0.00396111	neutral	29	rs6304	rs6304	0	0	0.05				18	A	G	Ile	Val	197	1	HTR2A
1.237	0.54	-1.38118	-0.281875	neutral	43	rs662	rs662	0.358	0.624	0.783	-0.212	0.851	0.788	7	A	G	Gln	Arg	192	2	PON1
1.161	0.54	-1.74723	-0.291223	neutral	74	rs778805	rs778805	0.317	0.567	0.583			0.248	10	C	T	Pro	Ser	124	1	FUT6
0.389	0.47	-2.87174	-0.210113	neutral	29	rs8177988	rs8177988	0	0	0				0	G	A	Val	Ile	506	1	PKLR
0.878	0.57	-1.20862	-0.345529	neutral	112	rs9527025	rs9527025	0.175	0	0.208	1.088		-0.075	10	G	C	Cys	Ser	370	2	KL
1.368	0.36	-2.12208	0.0744914	neutral	29	rs1050565	rs1050565	0.305	0.208	0.125	0.998	0.744	0.199	3	A	G	Ile	Val	443	1	BLMH
0.467	0.31	-2.76047	0.143276	neutral	91	rs1061622	rs1061622	0.25	0.182	0.158	-0.514	0.125	-1.872	7	T	G	Met	Arg	196	2	TNFRSF1B
1.336	0.36	-1.74408	0.0783534	neutral	94	rs11053646	rs11053646	0.119	0.21	0.217				3	G	C	Lys	Asn	167	3	OLR1
0.025	0.17	-1.39737	0.481941	neutral	81	rs1145231	rs1145231	0	0	0.06				2	T	C	Met	Thr	394	2	PMS1
1.357	0.17	-2.00896	0.535154	neutral	43	rs11466024	rs11466024	0.008	0.03	0.009				2	G	A	Arg	Gln	408	2	MEFV
0.45	0.2	-1.60299	0.424731	neutral	5	rs1169288	rs1169288	0.283	0.539	0	-0.97	-0.846		11	A	C	Ile	Leu	27	1	TCF1
1.891	0.3	-3.81616	0.20721	neutral	29	rs11700812	rs11700812	0	0	0				1	G	A	Arg	His	369	2	CBS
0.659	0.27	-1.65908	0.260428	neutral	98	rs17125721	rs17125721	0.026	0	0				0	A	G	Glu	Gly	318	2	PSEN1
0.685	0.36	-2.3162	0.0454177	neutral	58	rs17683430	rs17683430	0.083	0	0				19	G	A	Ala	Thr	411	1	SLC5A1
0.631	0.21	-1.38176	0.409734	neutral	29	rs1799977	rs1799977	0.342	0.062	0.042	-		-	6	A	G	Ile	Val	219	1	MLH1
0.252	0.34	-0.7184	0.0910064	neutral	110	rs1801270	rs1801270	0.025	0.41	0.322	-0.85	-0.604	-0.154	10	C	A	Ser	Arg	31	3	CDKN1A
1.359	0.23	-2.4442	0.377687	neutral	125	rs1801278	rs1801278	0.058	0.053	0.1	1.332	-0.586	-0.113	3	G	A	Gly	Arg	971	1	IRS1
0.604	0.19	-2.14735	0.453059	neutral	32	rs1805005	rs1805005	0.1	0	0	-			3	G	T	Val	Leu	60	1	MC1R
0.283	0.32	-2.63674	0.112028	neutral	74	rs1805015	rs1805015	0.167	0.067	0.4	2.202	1.005	0.223	2	T	C	Ser	Pro	503	1	IL4R
0.41	0.35	-3.0257	0.0445526	neutral	23	rs1805128	rs1805128	0.025	0.006	0				2	G	A	Asp	Asn	85	1	KCNE1
0.803	0.17	-2.35794	0.5127	neutral	21	rs2308317	rs2308317	0	0	0.033			-	3	G	A	Val	Met	213	1	MLH1
0.492	0.18	-0.60588	0.486574	neutral	29	rs2738047	rs2738047	0	0.006	0.158		-	-0.157	3	G	A	Val	Ile	38	1	DEFB1
1.349	0.16	-1.66325	0.563488	neutral	45	rs3092902	rs3092902	0	0	0				0	A	T	Glu	Asp	137	3	RB1
1.438	0.33	-2.90834	0.134686	neutral	60	rs4151539	rs4151539	0	0	0.017			-0.114	3	C	G	Ala	Gly	525	2	RB1
1.449	0.24	-2.18339	0.357778	neutral	10	rs4426527	rs4426527	0.175	0.096	0.033	0.598	1.112	0.297	11	A	G	Ile	Met	340	3	AGXT
0.068	0.15	-1.16685	0.539134	neutral	81	rs4986854	rs4986854	0	0.034	0		-		2	T	C	Met	Thr	1628	2	BRCA1
0.085	0.23	-2.59505	0.319322	neutral	21	rs6265	rs6265	0.175	0.482	0	-	-		14	G	A	Val	Met	66	1	BDNF
1.129	0.34	-2.08858	0.111468	neutral	43	rs6688832	rs6688832	0.167	0.489	0.5	-0.002	-0.036	0.607	11	G	A	Arg	Gln	453	2	H6PD
1	0.34	-1.07427	0.119472	neutral	10	rs8177507	rs8177507	0	0.006	0.017		-	2.235	delete	G	A	Met	Ile	165	3	SLC22A2
0.233	0.16	-1.90766	0.515504	neutral	23	rs9282834	rs9282834	0	0.029	0				3	G	A	Asp	Asn	489	1	RET
2.383	0.61	-3.21365	-0.414429	neutral	29	rs7334118								9	A	G	His	Arg	1207	2	ATP7B
0.226	0.77	-2.00123	-0.706956	neutral	58	rs3830296								0	G	A	Ala	Thr	43	1	BCL2
0.9	0.52	-2.33919	-0.274693	neutral	58	rs2234933								0	G	A	Ala	Thr	92	1	CTF1
0.59	1	-1.72026	-0.963355	neutral	64	rs4541								11	C	T	Ala	Val	386	2	CYP11B1
0.011	0.59	-1.18354	-0.418987	neutral	26	rs4539								2	A	G	Lys	Arg	173	2	CYP11B2
0.225	0.39	-2.00412	-0.0381473	neutral	125	rs10012								10	C	G	Arg	Gly	48	1	CYP1B1
2.843	0.45	-4.11404	-0.118712	neutral	81	rs28371760								0	T	C	Met	Thr	445	2	CYP3A4
0.358	0.57	-0.78829	-0.359376	neutral	56	rs1801483								0	G	A	Gly	Ser	40	1	GCGR
0.416	0.52	-1.7434	-0.284876	neutral	43	rs2228960								2	G	A	Arg	Gln	148	2	GJA1
1.07	0.71	-1.62334	-0.577025	neutral	60	rs28935492								0	G	C	Gly	Ala	328	2	GLA
0.16	1	-2.53456	-1.00225	neutral	29	rs28935485								0	C	G	Gln	Glu	279	1	GLA
0.155	0.74	-1.10523	-0.645213	neutral	29	rs1695								2	A	G	Ile	Val	105	1	GSTP1
0.225	0.47	-2.12552	-0.205167	neutral	94	rs1805097								11	G	A	Gly	Asp	1057	2	IRS2
0.408	0.43	-2.88573	-0.127534	neutral	21	rs2228479								3	G	A	Val	Met	92	1	MC1R
0.397	0.63	-1.64218	-0.477337	neutral	29	rs13447328								0	G	A	Val	Ile	95	1	MC4R
0.9	1	-1.29877	-0.941952	neutral	64	rs28940579								0	T	C	Val	Ala	726	2	MEFV
0.9	0.54	-1.61344	-0.298446	neutral	10	rs28940580								0	G	A	Met	Ile	680	3	MEFV
0.9	0.54	-1.61344	-0.298446	neutral	10	rs28940580								0	G	C	Met	Ile	680	3	MEFV
0.669	0.87	-1.72355	-0.813829	neutral	64	rs1800884								0	C	T	Ala	Val	157	2	MTNR1A
0.127	0.77	-1.34288	-0.694536	neutral	43	rs4986782								2	G	A	Arg	Gln	187	2	NAT1
2.123	0.68	-4.59028	-0.568272	neutral	46	rs28942105								0	A	G	Asn	Ser	1156	2	NPC1
1.369	1	-0.7728	-0.915255	neutral	50	rs1053356								0	G	T	Val	Phe	223	1	RHCE
0.85	0.49	-0.99513	-0.195582	neutral	32	rs1053361								0	C	G	Leu	Val	245	1	RHCE
0.319	1	-0.52511	-0.936244	neutral	65	rs1053348								0	A	C	Asn	Thr	152	2	RHD
0.793	1	-0.65843	-0.926068	neutral	58	rs17421158								0	T	A	Ser	Thr	182	1	RHD
1.017	1	-1.01266	-0.930489	neutral	32	rs1136450								3	C	G	Leu	Val	50	1	SFTPA1
1.312	0.65	-3.10698	-0.506662	neutral	94	rs28999114								0	A	G	Asp	Gly	104	2	SLC25A4
0.851	0.6	-1.31876	-0.400885	neutral	21	rs2228391								2	A	G	Met	Val	577	1	TAP2
1.354	0.78	-1.8705	-0.67656	neutral	58	rs11541794								0	A	G	Thr	Ala	60	1	TTR
0.27	0.28	-1.78803	0.216106	neutral	56	rs2230180								2	G	A	Glu	Lys	534	1	ACADVL
2.384	0.23	-2.22644	0.40002	neutral	89	rs28999111								0	C	T	Thr	Ile	89	2	ACTG1
0.68	0.24	-2.52474	0.325682	neutral	89	rs28999112								0	C	T	Thr	Ile	278	2	ACTG1
0.458	0.31	-1.84575	0.154455	neutral	29	rs28897677								0	G	A	Arg	His	496	2	BRCA1
0.145	0.35	-1.89933	0.0466031	neutral	102	rs28936684								0	G	T	Arg	Leu	227	2	CASR
0.828	0.18	-3.33492	0.479693	neutral	98	rs28934892								0	C	T	Pro	Leu	422	2	CBS
0.115	0.28	-0.35792	0.225056	neutral	29	rs1799864								3	G	A	Val	Ile	64	1	CCR2
2.1	0.17	-3.8523	0.540796	neutral	38	rs1801122								2	C	A	Pro	Thr	603	1	CSF2RB
0.159	0.32	-1.24846	0.123921	neutral	89	rs4547								2	T	C	Ile	Thr	248	2	CYP11B2
0.992	0.39	-0.6562	0.0163489	neutral	29	rs28371704								0	A	G	His	Arg	94	2	CYP2D6
0.024	0.37	-0.83956	0.0117284	neutral	89	rs28371706								0	C	T	Thr	Ile	107	2	CYP2D6
1.357	0.28	-2.75124	0.251712	neutral	98	rs28371759								0	T	C	Leu	Pro	293	2	CYP3A4
0.014	0.17	-2.15653	0.474629	neutral	89	rs28362798								2	C	T	Thr	Ile	117	2	DO
1.358	0.39	-2.61187	0.00178118	neutral	109	rs28362797								3	G	T	Gly	Val	108	2	DO
1.712	0.32	-1.16328	0.185232	neutral	145	rs11479								2	C	T	Ser	Leu	471	2	ECGF1
1.242	0.31	-1.06158	0.195896	neutral	71	rs3738046								0	G	C	Arg	Thr	43	2	EPHX1
2.025	0.29	-2.8235	0.244106	neutral	143	rs28937885								0	T	A	Tyr	Asn	258	1	FOXL2
1.343	0.16	-3.01237	0.554851	neutral	64	rs28935488								0	T	C	Val	Ala	269	2	GLA
1.487	0.17	-3.2572	0.530804	neutral	43	rs28935493								0	G	A	Arg	Gln	342	2	GLA
2.302	0.36	-2.52953	0.0908579	neutral	53	rs28935491								0	C	A	Gln	Lys	327	1	GLA
1.8	0.15	-2.48044	0.596611	neutral	125	rs11934801								8	G	C	Gly	Arg	409	1	IDUA
1.018	0.17	-2.33315	0.521485	neutral	27	rs1801276								2	G	C	Ala	Pro	512	1	IRS1
0.206	0.22	-2.4634	0.352826	neutral	43	rs11575937								0	G	A	Arg	Gln	482	2	LMNA
1.643	0.22	-2.44039	0.410935	neutral	125	rs28928900								0	C	G	Arg	Gly	60	1	LMNA
0.273	0.29	-2.02365	0.189661	neutral	152	rs13447325								0	A	T	Asp	Val	37	2	MC4R
1.017	0.19	-2.57056	0.467097	neutral	32	rs28935168								0	C	G	Leu	Val	100	1	MECP2
1.227	0.25	-3.06914	0.317552	neutral	64	rs28934908								0	C	T	Ala	Val	140	2	MECP2
1.676	0.3	-2.038	0.220939	neutral	103	rs28940584								0	G	C	Arg	Pro	225	2	NEU1
1.913	0.26	-3.3498	0.309537	neutral	76	rs28940897								0	A	C	Gln	Pro	928	2	NPC1
0.083	0.13	-2.16559	0.586391	neutral	60	rs12026								2	C	G	Ala	Gly	148	2	PON2
0.681	0.18	-1.05641	0.491339	neutral	56	rs28929480								0	G	A	Glu	Lys	90	1	SLC4A1
1.895	0.33	-3.52072	0.139857	neutral	113	rs28939693								0	A	T	Gln	Leu	107	2	TGIF
0.961	0.15	-3.28929	0.566458	neutral	94	rs28940878								0	A	G	Asp	Gly	42	2	TYR
0.243	0.16	-3.96046	0.499265	neutral	29	rs1805142								0	G	C	Glu	Gln	119	1	VMD2
2.043	0.02	-3.32686	0.968508	damaging	83	rs1051740	rs1051740	0.325	0.455	0.1	-0.288	0.086	1.422	7	T	C	Tyr	His	113	1	EPHX1
2.172	0	-3.38505	1.03054	damaging	125	rs1145232	rs1145232	0	0	0.053				3	G	A	Gly	Arg	501	1	PMS1
2.1	0.06	-2.16666	0.852226	damaging	74	rs11466023	rs11466023	0.009	0.048	0.009				0	C	T	Pro	Ser	369	1	MEFV
2.165	0	-5.49549	1.03254	damaging	43	rs11540652	rs11540652	0	0	0				0	G	A	Arg	Gln	248	2	TP53
2.599	0.02	-4.97853	0.972275	damaging	180	rs11547328	rs11547328	0	0	0				0	C	T	Arg	Cys	24	1	CDK4
1.487	0.04	-3.13007	0.898365	damaging	56	rs12122770	rs12122770	0.009	0	0				0	A	G	Ser	Gly	610	1	EXO1
1.542	0.02	-5.45385	0.957868	damaging	64	rs12720459	rs12720459	0	0	0				delete	C	T	Ala	Val	341	2	KCNQ1
0.463	0	-3.40612	0.981148	damaging	205	rs130060	rs130060	0.008	0	0	-			3	T	G	Phe	Cys	124	2	HTR1B
1.542	0.1	-2.59711	0.72762	damaging	58	rs13073139	rs13073139	0	0	0				0	G	A	Ala	Thr	171	1	BTD
2.12	0.03	-3.80717	0.939184	damaging	81	rs13078881	rs13078881	0.026	0	0				2	G	C	Asp	His	444	1	BTD
1.888	0.06	-2.59484	0.84883	damaging	159	rs13306398	rs13306398	0	0	0				0	G	T	Gly	Cys	198	1	GIPR
2.257	0	-4.56225	1.0324	damaging	101	rs13306575	rs13306575	0	0.034	0				2	C	T	Arg	Trp	395	1	NCF2
2.631	0.1	-2.72669	0.740454	damaging	180	rs1346044	rs1346044	0.233	0.073	0.15	-0.134	-0.065	-1.174	7	T	C	Cys	Arg	1367	1	WRN
1.834	0.06	-1.4693	0.850012	damaging	98	rs16139	rs16139	0.067	0	0	-1.173			3	T	C	Leu	Pro	7	2	NPY
1.16	0	-2.4878	1.01049	damaging	98	rs16941	rs16941	0.35	0.301	0.092	2.141	1.087	-1.07	3	A	G	Glu	Gly	1038	2	BRCA1
0.469	0.13	-0.67866	0.616522	damaging	46	rs16990018	rs16990018	0	0	0.078				2	A	G	Asn	Ser	171	2	PRNP
1.893	0.02	-1.85179	0.96682	damaging	180	rs17158558	rs17158558	0.009	0.012	0				2	C	T	Arg	Cys	982	1	RET
0.823	0.03	-4.57126	0.902671	damaging	180	rs1799853	rs1799853	0.104	0	0				3	C	T	Arg	Cys	144	1	CYP2C9
0.909	0.08	-0.94126	0.770861	damaging	56	rs1799939	rs1799939	0.112	0.124	0.102				6	G	A	Gly	Ser	691	1	RET
1.953	0.01	-1.91524	0.997303	damaging	43	rs1799950	rs1799950	0.042	0	0	-0.879			6	A	G	Gln	Arg	356	2	BRCA1
2.055	0	-1.28248	1.02778	damaging	10	rs1799967	rs1799967	0	0	0				3	G	A	Met	Ile	1652	3	BRCA1
2.214	0.06	-1.16055	0.854465	damaging	21	rs1799990	rs1799990	0.35	0.022	0.342	0.906	1.144	1.291	10	A	G	Met	Val	129	1	PRNP
1.498	0.04	-4.60035	0.896225	damaging	29	rs1800437	rs1800437	0.175	0.213	0.075	0.744	0.255	0.435	11	G	C	Glu	Gln	354	1	GIPR
2.127	0	-3.29996	1.03009	damaging	109	rs1800443	rs1800443	0	0	0.1			-	3	T	G	Val	Gly	194	2	DRD4
2.337	0	-5.67373	1.03425	damaging	94	rs1800450	rs1800450	0.183	0.172	0.008		-	-	11	G	A	Gly	Asp	54	2	MBL2
1.52	0	-4.1195	1.02014	damaging	29	rs1800572	rs1800572	0	0.028	0				1	G	A	Val	Ile	101	1	SLC2A2
1.534	0	-4.12538	1.02049	damaging	101	rs1800709	rs1800709	0.017	0	0	-0.556			3	C	T	Arg	Trp	841	1	BRCA1
1.799	0.03	-1.47861	0.936219	damaging	107	rs1801131	rs1801131	0.358	0.189	0.102				2	A	C	Glu	Ala	429	2	MTHFR
1.705	0.01	-2.99743	0.993592	damaging	64	rs1801133	rs1801133	0.242	0.438	0.108	-1.245	-0.956	-1.356	15	C	T	Ala	Val	222	2	MTHFR
2.354	0	-2.9174	1.03092	damaging	99	rs1801272	rs1801272	0.042	0.011	0	-	-		3	T	A	Leu	His	160	2	CYP2A6
1.802	0.1	-3.96977	0.728591	damaging	43	rs1801279	rs1801279	0	0	0.092			-	2	G	A	Arg	Gln	64	2	NAT2
0.768	0.06	-2.33719	0.817313	damaging	89	rs1801280	rs1801280	0.442	0.028	0.283	-	-	-	2	T	C	Ile	Thr	114	2	NAT2
0.86	0.07	-1.83268	0.793948	damaging	29	rs1805002	rs1805002	0.042	0.039	0.092	1.16	1.541	0.999	7	G	A	Val	Ile	125	1	CCKBR
2.706	0	-5.27649	1.0342	damaging	180	rs1805007	rs1805007	0.147	0	0				3	C	T	Arg	Cys	151	1	MC1R
1.467	0.01	-3.38277	0.988128	damaging	180	rs1805012	rs1805012	0.117	0.061	0.085	1.518		0.918	2	T	C	Cys	Arg	431	1	IL4R
0.222	0.09	-1.47875	0.709676	damaging	94	rs1805087	rs1805087	0.167	0.146	0.3	0.29	-0.236	-1.61	15	A	G	Asp	Gly	919	2	MTR
2.385	0.06	-4.27466	0.851743	damaging	83	rs2020873	rs2020873	0	0	0.117			-3.056	3	C	T	His	Tyr	718	1	MLH1
0.68	0.01	-2.36857	0.962377	damaging	21	rs2229440	rs2229440	0	0	0.075			-1.168	2	G	A	Val	Met	623	1	SREBF2
2.141	0.04	-2.26465	0.910441	damaging	74	rs2234951	rs2234951	0.043	0.027	0		0.971		3	C	T	Pro	Ser	110	1	GSTA2
0.45	0.03	-1.3806	0.894618	damaging	81	rs2245220	rs2245220	0.533	0.284	0.658	0.775	0.068	0.948	10	C	T	Thr	Met	174	2	PRND
0.894	0.13	-1.46415	0.629603	damaging	98	rs2274083	rs2274083	0	0.197	0		-1.295		2	A	G	Glu	Gly	114	2	GJB2
0.595	0.06	-0.65759	0.816332	damaging	29	rs2274084	rs2274084	0	0.386	0		-0.044		3	G	A	Val	Ile	27	1	GJB2
0.784	0.02	-2.95168	0.935204	damaging	125	rs2282556	rs2282556	0	0	0				1	G	A	Gly	Arg	98	1	MC4R
2.055	0.07	-2.08525	0.823288	damaging	21	rs2297595	rs2297595	0.058	0.022	0.017	0.963	0.471	0.743	2	A	G	Met	Val	166	1	DPYD
2.142	0	-7.54512	1.03417	damaging	94	rs2309689	rs2309689	0	0.006	0				0	G	A	Gly	Asp	441	2	ACADVL
1.278	0.07	-2.05606	0.807465	damaging	24	rs3732299	rs3732299	0.233	0.25	0.167	1.011	-0.365	1.271	3	A	T	Gln	His	142	3	HK2
0.289	0.04	-3.54579	0.849238	damaging	81	rs3732378	rs3732378	0.15	0.022	0	-	-		3	C	T	Thr	Met	280	2	CX3CR1
1.309	0.02	-2.07531	0.954768	damaging	98	rs4150001	rs4150001	0.017	0.025	0.009				3	G	A	Gly	Glu	759	2	EXO1
1.273	0.03	-5.15755	0.918959	damaging	184	rs4961	rs4961	0.208	0.517	0.025	-0.613	0.223	-0.583	15	G	T	Gly	Trp	460	1	ADD1
1.013	0.13	-1.63602	0.633042	damaging	23	rs4986850	rs4986850	0.092	0	0.008	-0.663		-	3	G	A	Asp	Asn	693	1	BRCA1
0.413	0.01	-3.46389	0.947539	damaging	46	rs4986852	rs4986852	0.048	0	0				3	G	A	Ser	Asn	1040	2	BRCA1
3.334	0	-5.57102	1.02715	damaging	155	rs4987161	rs4987161	0	0	0				0	T	C	Phe	Ser	189	2	CYP3A4
2.152	0.04	-4.61655	0.909039	damaging	43	rs5030849	rs5030849	0	0	0				1	G	A	Arg	Gln	261	2	PAH
1.243	0.01	-2.17278	0.982848	damaging	64	rs5200	rs5200	0	0	0.089				3	C	T	Ala	Val	147	2	AVPR2
2.009	0	-4.80977	1.03001	damaging	98	rs569108	rs569108	0.042	0.176	0.225	0.31	-0.116	1.897	3	A	G	Glu	Gly	237	2	MS4A2
1.696	0.04	-2.69863	0.903756	damaging	43	rs5743708	rs5743708	0.052	0	0				3	G	A	Arg	Gln	753	2	TLR2
1.839	0.03	-2.3105	0.936234	damaging	83	rs6314	rs6314	0.075	0	0.158			0.109	3	C	T	His	Tyr	452	1	HTR2A
0.9	0.06	-4.49102	0.81525	damaging	43	rs751141	rs751141	0.05	0.208	0.083	-1.177	-0.781	-0.475	14	G	A	Arg	Gln	287	2	EPHX2
0.45	0.09	-2.52415	0.71554	damaging	81	rs8176058	rs8176058	0.033	0	0				2	C	T	Thr	Met	193	2	KEL
1.8	0.02	-4.63318	0.964453	damaging	101	rs8176059	rs8176059	0	0	0				0	C	T	Arg	Trp	281	1	KEL
2.372	0.02	-5.78604	0.972059	damaging	180	rs8177516	rs8177516	0	0	0.009			-	19	C	T	Arg	Cys	400	1	SLC22A2
0.37	0.1	-2.44412	0.683584	damaging	89	rs8192466	rs8192466	0	0	0				0	C	T	Thr	Ile	2	2	BDNF
2.628	0.09	-3.17751	0.767523	damaging	50	rs9536314	rs9536314	0.175	0	0.203				11	T	G	Phe	Val	352	1	KL
3.679	0.02	-5.06604	0.956107	damaging	194	rs1800433								0	G	A	Cys	Tyr	972	2	A2M
3.197	0	-5.04165	1.02848	damaging	91	rs28936399								0	T	G	Met	Arg	376	2	ACVRL1
2.159	0	-4.60096	1.03161	damaging	94	rs28936687								0	G	A	Gly	Asp	211	2	ACVRL1
3.143	0	-8.64599	1.03758	damaging	101	rs28936401								0	C	T	Arg	Trp	374	1	ACVRL1
3.501	0	-5.01116	1.02177	damaging	194	rs28936688								0	G	A	Cys	Tyr	344	2	ACVRL1
1.227	0.08	-2.15365	0.777001	damaging	58	rs5030980					-0.295			0	G	A	Ala	Thr	67	1	AGRP
1.811	0.11	-2.16665	0.707201	damaging	152	rs28935484								0	A	T	Asp	Val	190	2	ALAS2
0.154	0.1	-0.78867	0.682236	damaging	29	rs1801166								0	G	C	Glu	Gln	1317	1	APC
1.564	0.11	-2.11894	0.702151	damaging	102	rs1801155								0	T	A	Ile	Lys	1307	2	APC
1.564	0.11	-2.11894	0.702151	damaging	102	rs28933380								0	T	A	Ile	Lys	1307	2	APC
1.413	0	-4.33756	1.01724	damaging	64	rs1800557								0	C	T	Ala	Val	713	2	APP
2.317	0.11	-5.91331	0.70156	damaging	76	rs28931580								0	A	C	Gln	Pro	57	2	AQP2
2.842	0.01	-2.21372	0.997805	damaging	98	rs6151411								0	C	T	Pro	Leu	82	2	ARSA
2.396	0.03	-4.63127	0.941236	damaging	180	rs28940585								0	C	T	Arg	Cys	95	1	ASL
2.429	0.01	-4.51042	1.00233	damaging	102	rs28942074								0	G	T	Arg	Leu	778	2	ATP7B
1.681	0.03	-2.97634	0.932859	damaging	64	rs28934878								0	T	C	Val	Ala	67	2	AVP
2.913	0	-4.94461	1.03216	damaging	101	rs28935496								0	C	T	Arg	Trp	113	1	AVPR2
1.952	0.03	-3.14542	0.937384	damaging	56	rs28937590								0	A	G	Ser	Gly	78	1	BCS1L
2.37	0	-3.03937	1.0311	damaging	194	rs28897673								0	A	G	Tyr	Cys	105	2	BRCA1
1.638	0	-4.37099	1.02299	damaging	107	rs28897696								0	C	A	Ala	Glu	1708	2	BRCA1
3.41	0	-2.82783	1.0183	damaging	159	rs28897672								0	T	G	Cys	Gly	61	1	BRCA1
2.073	0.01	-2.64283	0.998805	damaging	125	rs28897689								0	A	G	Arg	Gly	1347	1	BRCA1
1.91	0	-3.22158	1.02757	damaging	142	rs1800744								0	G	T	Ser	Ile	1512	2	BRCA1
1.726	0	-2.78473	1.02442	damaging	78	rs28897683								0	C	A	Thr	Lys	826	2	BRCA1
1.787	0	-1.2714	1.02489	damaging	94	rs28897687								0	T	G	Asn	Lys	1236	3	BRCA1
2.111	0.06	-2.28216	0.852168	damaging	94	rs28934601								0	A	G	Asp	Gly	252	2	BTD
2.884	0	-5.45173	1.03343	damaging	194	rs28935478								0	A	G	Tyr	Cys	361	2	BTK
2.015	0	-3.31835	1.02898	damaging	103	rs28935176								0	G	C	Arg	Pro	562	2	BTK
2.493	0.11	-2.94007	0.712003	damaging	205	rs1805031								0	G	T	Cys	Phe	104	2	CACNB4
1.645	0	-1.65009	1.0227	damaging	23	rs28934891								0	G	A	Asp	Asn	444	1	CBS
1.887	0.07	-3.26399	0.818522	damaging	89	rs5742905								2	T	C	Ile	Thr	278	2	CBS
1.097	0.02	-2.11312	0.948328	damaging	110	rs1800940								0	G	T	Arg	Ser	60	3	CCR5
1.961	0	-5.21777	1.02958	damaging	46	rs28936668								0	A	G	Asn	Ser	453	2	COMP
2.3	0	-5.89619	1.03425	damaging	101	rs28936368								0	C	T	Arg	Trp	718	1	COMP
2.947	0	-5.54939	1.03305	damaging	29	rs28940283								0	A	G	His	Arg	337	2	CPS1
2.025	0	-6.0482	1.03117	damaging	194	rs28937315								0	A	G	Tyr	Cys	1175	2	CREBBP
2.758	0	-4.67146	1.03287	damaging	194	rs28937571								0	A	G	Tyr	Cys	412	2	CTSC
2.031	0	-4.29781	1.02992	damaging	125	rs28941476								0	G	A	Gly	Arg	24	1	CYBA
2.39	0	-8.13265	1.0377	damaging	29	rs28934586								0	G	A	Arg	His	448	2	CYP11B1
0.224	0.03	-4.50182	0.872565	damaging	101	rs28931609								0	C	T	Arg	Trp	181	1	CYP11B2
2.696	0	-9.60772	1.04152	damaging	98	rs28936700								0	G	A	Gly	Glu	61	2	CYP1B1
2.562	0	-6.93212	1.03699	damaging	98	rs28934605								0	G	A	Gly	Glu	125	2	CYP27B1
2.39	0	-6.76649	1.03597	damaging	29	rs28934604								0	G	A	Arg	His	107	2	CYP27B1
2.513	0.01	-3.99668	1.00194	damaging	103	rs28934606								0	G	C	Arg	Pro	335	2	CYP27B1
2.731	0	-6.68755	1.03658	damaging	74	rs28934607								0	C	T	Pro	Ser	382	1	CYP27B1
2.615	0	-2.94692	1.03066	damaging	43	rs4986891								2	G	A	Arg	Gln	128	2	CYP2A6
0.823	0.03	-4.57126	0.902671	damaging	180	rs28371674								0	C	T	Arg	Cys	144	1	CYP2C9
1.612	0.01	-2.04405	0.991966	damaging	125	rs5030862								0	G	A	Gly	Arg	42	1	CYP2D6
0.874	0	-2.68637	1.00033	damaging	15	rs28371703								0	C	A	Leu	Met	91	1	CYP2D6
1.288	0	-4.31191	1.01352	damaging	74	rs1065852								0	C	T	Pro	Ser	34	1	CYP2D6
1.959	0	-3.75796	1.02858	damaging	89	rs28936072								0	T	C	Ile	Thr	38	2	DKC1
1.9	0	-2.87127	1.02722	damaging	29	rs1801267								0	G	A	Arg	His	886	2	DPYD
1.735	0	-3.29311	1.02474	damaging	50	rs1801268								0	G	T	Val	Phe	995	1	DPYD
2.495	0	-4.31127	1.033	damaging	101	rs1801266								0	C	T	Arg	Trp	235	1	DPYD
1.785	0.07	-4.23379	0.814375	damaging	29	rs28935174								0	G	A	Arg	His	147	2	EBP
1.227	0	-1.88374	1.01286	damaging	58	rs11570255								0	G	A	Ala	Thr	17	1	EDN3
1.849	0.12	-4.42281	0.671012	damaging	89	rs1801591					-2.271	-0.28		7	C	T	Thr	Ile	171	2	ETFA
2.523	0.03	-5.37295	0.941812	damaging	101	rs11555096								0	C	T	Arg	Trp	341	1	FAH
2.336	0	-4.16442	1.0324	damaging	152	rs1800365								0	A	T	Asp	Val	195	2	FANCC
1.35	0	-8.57654	1.01393	damaging	142	rs28937884								0	T	G	Ile	Ser	84	2	FOXL2
2.257	0	-3.6371	1.03138	damaging	180	rs28941768								0	C	T	Arg	Cys	135	1	FTCD
2.018	0	-4.89683	1.0302	damaging	102	rs28934588								0	T	G	Leu	Arg	242	2	FUT1
1.885	0	-1.90017	1.02649	damaging	102	rs28362459								2	T	G	Leu	Arg	20	2	FUT3
1.98	0	-2.25995	1.02782	damaging	56	rs17855739								0	G	A	Glu	Lys	247	1	FUT6
2.792	0	-4.21855	1.03181	damaging	180	rs1801175								0	C	T	Arg	Cys	83	1	G6PC
2.117	0	-5.2931	1.03181	damaging	29	rs1801176								0	G	A	Arg	His	83	2	G6PC
2.661	0	-6.64114	1.03662	damaging	125	rs28937909								0	G	A	Gly	Arg	643	1	GAA
1.966	0.03	-2.05156	0.938123	damaging	45	rs28940868								0	C	A	Asp	Glu	645	3	GAA
0.954	0.12	-3.22131	0.649498	damaging	15	rs1800461								0	C	A	Leu	Met	62	1	GALT
2.243	0	-5.87682	1.03373	damaging	98	rs28936683								0	T	C	Leu	Pro	441	2	GDF5
2.932	0	-6.48409	1.03509	damaging	98	rs28932769								0	T	C	Leu	Pro	352	2	GFAP
3.902	0	-3.39214	1.00388	damaging	177	rs28928872								0	G	C	Trp	Ser	501	2	GGCX
1.357	0.13	-2.65896	0.638869	damaging	43	rs2227885								2	G	A	Arg	Gln	362	2	GJA1
1.068	0.08	-2.81996	0.769213	damaging	56	rs28931600								0	G	A	Gly	Ser	143	1	GJA1
0.855	0.09	-5.08332	0.721857	damaging	23	rs28931595								0	G	A	Asp	Asn	179	1	GJB2
2.615	0	-8.9682	1.04027	damaging	155	rs28929485								0	C	T	Ser	Phe	17	2	GJB2
2.182	0.01	-4.36606	1.00072	damaging	160	rs28931594								0	G	T	Asp	Tyr	50	1	GJB2
2.148	0.04	-5.9052	0.908093	damaging	155	rs28935489								0	C	T	Ser	Phe	297	2	GLA
1.77	0.01	-4.52291	0.994743	damaging	160	rs28935490								0	G	T	Asp	Tyr	313	1	GLA
2.98	0	-7.3106	1.03636	damaging	152	rs28935486								0	A	T	Asp	Val	264	2	GLA
2.98	0	-7.3106	1.03636	damaging	152	rs28935487								0	A	T	Asp	Val	266	2	GLA
3.588	0	-8.99846	1.03051	damaging	180	rs11554273								0	C	T	Arg	Cys	201	1	GNAS
3.065	0	-6.31108	1.03334	damaging	180	rs28936396								0	C	T	Arg	Cys	125	1	GSS
1.243	0.14	-2.10186	0.611107	damaging	64	rs1138272								2	C	T	Ala	Val	114	2	GSTP1
3.035	0	-5.00641	1.03089	damaging	180	rs28935475								0	C	T	Arg	Cys	130	1	HADH2
1.057	0.01	-1.44078	0.977923	damaging	32	rs28935476								0	C	G	Leu	Val	122	1	HADH2
2.045	0	-2.46221	1.02863	damaging	94	rs28928887								0	G	C	Lys	Asn	61	3	HBA2
2.061	0	-4.61508	1.03055	damaging	64	rs28928889								0	C	T	Ala	Val	111	2	HBA2
1.718	0.06	-5.03591	0.840746	damaging	21	rs1800429								0	G	A	Val	Met	200	1	HEXA
2.654	0	-5.33803	1.03446	damaging	180	rs28934591								0	C	T	Arg	Cys	213	1	HSD11B2
1.841	0.1	-4.23841	0.728463	damaging	180	rs28934594								0	C	T	Arg	Cys	279	1	HSD11B2
0.11	0.11	-4.37654	0.628526	damaging	29	rs28934592								0	G	A	Arg	His	208	2	HSD11B2
1.758	0.01	-6.28072	0.994379	damaging	107	rs28934880								0	C	A	Ala	Glu	10	2	HSD3B2
0.632	0.01	-2.90198	0.959241	damaging	56	rs1801277								0	A	G	Ser	Gly	892	1	IRS1
1.78	0.01	-4.09113	0.994947	damaging	101	rs5030672								0	C	T	Arg	Trp	586	1	ITGB2
2.171	0.06	-3.41387	0.85116	damaging	71	rs28933383								0	C	G	Thr	Arg	226	2	KCNA1
2.995	0	-5.48724	1.03241	damaging	77	rs28933382								0	C	A	Pro	His	244	2	KCNA1
1.782	0.06	-3.55792	0.845158	damaging	27	rs28933381								0	G	C	Ala	Pro	242	1	KCNA1
0.32	0	-2.68337	0.975448	damaging	29	rs17857111								0	G	A	Arg	His	32	2	KCNE1
1.912	0	-1.55094	1.02661	damaging	89	rs28933384								0	C	T	Thr	Ile	7	2	KCNE1
1.125	0	-1.44915	1.01013	damaging	58	rs2234916								2	A	G	Thr	Ala	8	1	KCNE2
0.675	0	-1.69235	0.993734	damaging	29	rs16991652								delete	C	G	Gln	Glu	9	1	KCNE2
1.449	0.06	-2.66521	0.839457	damaging	98	rs28936678								0	T	C	Leu	Pro	147	2	KCNJ11
1.704	0.01	-2.93451	0.993583	damaging	125	rs179489								0	G	C	Gly	Arg	168	1	KCNQ1
1.593	0.01	-2.13718	0.991557	damaging	103	rs12720449								delete	C	G	Pro	Arg	448	2	KCNQ1
3.444	0	-6.97554	1.02841	damaging	81	rs28936695								0	T	C	Met	Thr	129	2	KRT12
3.13	0	-6.97554	1.03399	damaging	81	rs28928893								0	T	C	Met	Thr	119	2	KRT14
2.176	0	-7.75215	1.03485	damaging	113	rs28928895								0	T	A	Leu	Gln	128	2	KRT16
3.089	0	-6.97554	1.03451	damaging	81	rs28928894								0	T	C	Met	Thr	121	2	KRT16
3.482	0	-7.77583	1.02968	damaging	160	rs28933088								0	T	G	Tyr	Asp	98	1	KRT17
2.251	0	-7.75215	1.03582	damaging	113	rs28928899								0	T	A	Leu	Gln	95	2	KRT17
2.487	0	-7.83556	1.038	damaging	68	rs28928896								0	A	C	Asn	His	92	1	KRT17
2.641	0	-5.54381	1.03482	damaging	29	rs28928897								0	G	A	Arg	His	94	2	KRT17
3.066	0	-6.74869	1.03429	damaging	103	rs28928897								0	G	C	Arg	Pro	94	2	KRT17
2.476	0	-7.7042	1.03776	damaging	98	rs28928899								0	T	C	Leu	Pro	95	2	KRT17
2.319	0	-7.2919	1.03604	damaging	98	rs28933089								0	T	C	Leu	Pro	99	2	KRT17
3.187	0	-6.97554	1.03319	damaging	81	rs28928898								0	T	C	Met	Thr	88	2	KRT17
2.975	0	-8.25028	1.03833	damaging	50	rs28933087								0	T	G	Phe	Val	174	1	KRT6A
2.07	0.12	-3.05658	0.680354	damaging	159	rs11554495								0	G	T	Gly	Cys	62	1	KRT8
0.642	0.02	-1.44734	0.932615	damaging	21	rs1800564								0	G	A	Val	Met	110	1	LEP
2.473	0.05	-5.80598	0.880693	damaging	102	rs28933090								0	T	G	Leu	Arg	85	2	LMNA
2.501	0.01	-3.98013	1.00192	damaging	98	rs28933092								0	A	G	Glu	Gly	203	2	LMNA
1.068	0.07	-3.28858	0.796479	damaging	27	rs28928903								0	G	C	Ala	Pro	57	1	LMNA
1.534	0.02	-3.12367	0.95954	damaging	83	rs28928901								0	C	T	His	Tyr	222	1	LMNA
1.895	0	-3.46726	1.02749	damaging	43	rs28939692								0	G	A	Arg	Gln	200	2	LMX1B
2.106	0	-5.49133	1.03185	damaging	126	rs28939677								0	C	A	Ala	Asp	219	2	MATN3
2.667	0.01	-4.26034	1.00196	damaging	180	rs5030737								2	C	T	Arg	Cys	52	1	MBL2
2.492	0	-5.71759	1.03503	damaging	98	rs1800451								2	G	A	Gly	Glu	57	2	MBL2
1.898	0	-2.26524	1.02685	damaging	45	rs1805006								0	C	A	Asp	Glu	84	3	MC1R
2.52	0	-6.17264	1.03576	damaging	29	rs11547464								0	G	A	Arg	His	142	2	MC1R
2.397	0	-5.85283	1.03483	damaging	110	rs13447327								0	C	G	Ser	Arg	94	3	MC4R
1.819	0.01	-4.90275	0.995705	damaging	94	rs13447333								0	G	A	Gly	Asp	181	2	MC4R
1.944	0.01	-4.484	0.997823	damaging	107	rs13447335								0	C	A	Ala	Glu	244	2	MC4R
3.051	0	-6.50925	1.03394	damaging	98	rs13447326								0	C	T	Pro	Leu	78	2	MC4R
1.519	0.1	-4.42222	0.719919	damaging	145	rs13447331								0	C	T	Ser	Leu	127	2	MC4R
0.108	0.05	-2.3308	0.814477	damaging	81	rs13447329								0	C	T	Thr	Met	112	2	MC4R
1.776	0.13	-2.8431	0.648616	damaging	155	rs13447323								0	C	T	Ser	Phe	30	2	MC4R
2.171	0	-5.67141	1.03278	damaging	56	rs13447336								0	G	A	Gly	Ser	252	1	MC4R
0.607	0.06	-2.56433	0.809455	damaging	89	rs13447330								0	T	C	Ile	Thr	121	2	MC4R
1.648	0	-2.15086	1.02284	damaging	89	rs13447337								0	T	C	Ile	Thr	317	2	MC4R
0.375	0	-5.78676	0.97169	damaging	101	rs13447332								0	C	T	Arg	Trp	165	1	MC4R
2.257	0	-4.89886	1.03278	damaging	180	rs28934904								0	C	T	Arg	Cys	133	1	MECP2
2.257	0.04	-4.22869	0.910293	damaging	180	rs28935468								0	C	T	Arg	Cys	306	1	MECP2
1.711	0.06	-4.09719	0.842567	damaging	81	rs28934906								0	C	T	Thr	Met	158	2	MECP2
2.225	0	-3.80254	1.03135	damaging	155	rs28934905								0	T	C	Phe	Ser	155	2	MECP2
2.257	0	-5.23457	1.03315	damaging	101	rs28934907								0	C	T	Arg	Trp	106	1	MECP2
0.028	0.08	-2.47381	0.721794	damaging	180	rs4986984								3	C	T	Arg	Cys	217	1	MLH1
2.614	0	-4.57079	1.03329	damaging	29	rs28928906								0	G	A	Arg	His	295	2	MPI
1.872	0	-2.43231	1.0266	damaging	22	rs17224367								0	C	T	Leu	Phe	390	1	MSH2
0.384	0.09	-0.20759	0.724619	damaging	98	rs28933081								0	G	A	Gly	Glu	116	2	MSX1
2.596	0.01	-5.39163	1.00348	damaging	101	rs1800885						-1.622	-	0	C	T	Arg	Trp	54	1	MTNR1A
1.395	0	-2.76776	1.01712	damaging	99	rs28928909								0	G	T	Ala	Ser	112	1	MYF6
2.063	0.03	-3.71046	0.938571	damaging	98	rs28939679								0	C	T	Pro	Leu	79	2	NDUFS8
1.07	0.03	-2.23268	0.917351	damaging	21	rs28940583								0	G	A	Val	Met	217	1	NEU1
2.274	0	-3.97331	1.03185	damaging	74	rs28937580								0	C	T	Pro	Ser	35	1	NOG
1.91	0.05	-4.82706	0.875136	damaging	180	rs28942108								0	C	T	Arg	Cys	978	1	NPC1
2.731	0	-6.60693	1.03643	damaging	194	rs28942106								0	A	G	Tyr	Cys	1088	2	NPC1
3.532	0.05	-6.0778	0.871274	damaging	215	rs28935482								0	G	C	Trp	Cys	291	3	NR0B1
2.599	0.01	-3.65075	1.00143	damaging	149	rs28935481								0	A	T	Asn	Ile	440	2	NR0B1
1.407	0.01	-2.28159	0.987221	damaging	89	rs1800413								0	C	T	Thr	Ile	592	2	OCA2
2.175	0.08	-4.98349	0.789847	damaging	159	rs5030848								0	G	T	Gly	Cys	257	1	PAH
2.881	0	-6.21024	1.03494	damaging	194	rs5030860								0	A	G	Tyr	Cys	414	2	PAH
2.165	0	-4.66051	1.03173	damaging	43	rs5030843								0	G	A	Arg	Gln	158	2	PAH
1.983	0.02	-4.0579	0.967695	damaging	98	rs5030856								0	A	G	Glu	Gly	390	2	PAH
3.247	0	-4.80046	1.02698	damaging	98	rs5030851								0	C	T	Pro	Leu	281	2	PAH
1.973	0.01	-4.15483	0.998171	damaging	74	rs5030842								0	T	C	Ser	Pro	67	1	PAH
2.422	0.01	-5.67263	1.00339	damaging	98	rs5030844								0	T	C	Leu	Pro	194	2	PAH
0.853	0.03	-5.17355	0.902534	damaging	74	rs5030845								0	T	C	Ser	Pro	231	1	PAH
2.281	0	-4.76034	1.0328	damaging	145	rs5030841								0	T	C	Leu	Ser	48	2	PAH
1.735	0.06	-4.21628	0.842852	damaging	99	rs5030853								0	G	T	Ala	Ser	300	1	PAH
3.005	0	-6.52377	1.03448	damaging	101	rs5030847								0	C	T	Arg	Trp	252	1	PAH
3.005	0	-6.19225	1.03379	damaging	101	rs5030858								0	C	T	Arg	Trp	408	1	PAH
0.383	0.11	-2.40941	0.656323	damaging	64	rs5030857								0	C	T	Ala	Val	403	2	PAH
2.064	0	-4.5279	1.03051	damaging	56	rs28933373								0	A	G	Lys	Glu	91	1	PAX9
2.579	0	-4.37029	1.03304	damaging	98	rs28933970								0	T	C	Leu	Pro	21	2	PAX9
2.617	0	-3.79878	1.03203	damaging	103	rs28933971								0	G	C	Arg	Pro	28	2	PAX9
3.143	0	-6.59291	1.03294	damaging	101	rs28933972								0	C	T	Arg	Trp	26	1	PAX9
2.864	0	-3.30433	1.02941	damaging	10	rs28940590								0	G	T	Met	Ile	743	3	PC
1.96	0	-3.64675	1.02852	damaging	58	rs28940589								0	G	A	Ala	Thr	610	1	PC
2.507	0	-4.14085	1.03275	damaging	89	rs28934887								0	C	T	Thr	Ile	428	2	PCCB
2.028	0	-3.04193	1.02891	damaging	22	rs28935188								0	A	C	Leu	Phe	216	3	PDHA1
2.045	0.02	-3.80164	0.968533	damaging	110	rs28936698								0	A	T	Arg	Ser	91	3	PEX12
2.391	0.01	-3.86992	1.00162	damaging	103	rs28936409								0	G	C	Arg	Pro	91	2	PITX2
2.913	0	-6.94255	1.03615	damaging	101	rs28936682								0	C	T	Arg	Trp	157	1	PMP22
0.774	0	-2.17572	0.99705	damaging	56	rs28933385								0	G	A	Glu	Lys	200	1	PRNP
0.218	0.04	-0.17773	0.858445	damaging	56	rs1800014								0	G	A	Glu	Lys	219	1	PRNP
1.841	0	-1.88445	1.0259	damaging	56	rs28933392								0	G	A	Glu	Lys	722	1	RAG1
0.541	0.09	-0.96584	0.72784	damaging	71	rs1053355								2	C	G	Thr	Arg	201	2	RHD
0.541	0.09	-0.96584	0.72784	damaging	71	rs17418098								2	C	G	Thr	Arg	201	2	RHD
2.416	0.07	-4.57491	0.822143	damaging	103	rs28933395								0	C	G	Pro	Arg	53	2	RHO
2.28	0	-4.3476	1.03232	damaging	71	rs28933394								0	C	G	Thr	Arg	58	2	RHO
2.032	0	-3.72194	1.02948	damaging	102	rs28933687								0	G	T	Arg	Leu	118	2	RP2
3.346	0	-7.16968	1.03094	damaging	194	rs28937868								0	G	A	Cys	Tyr	133	2	SCO2
1.8	0	-2.0081	1.02537	damaging	29	rs11214077								2	A	G	His	Arg	50	2	SDHD
0.916	0	-2.59663	1.00202	damaging	23	rs28929471								0	G	A	Asp	Asn	341	1	SERPINA1
2.27	0.03	-4.68852	0.940423	damaging	101	rs4253527								2	C	T	Arg	Trp	219	1	SFTPA1
0.212	0	-3.36109	0.968128	damaging	180	rs28933693								0	C	T	Arg	Cys	77	1	SGCA
2.145	0	-3.09181	1.03004	damaging	98	rs28933694								0	A	G	Glu	Gly	137	2	SGCA
1.35	0.09	-2.28219	0.75183	damaging	71	rs28936383								0	C	G	Thr	Arg	151	2	SGCB
2.132	0.08	-4.87361	0.789531	damaging	125	rs28936675								0	G	A	Gly	Arg	31	1	SHH
1.482	0.04	-2.77519	0.898824	damaging	94	rs28937595								0	G	A	Gly	Asp	172	2	SLC19A2
2.481	0	-6.47259	1.03607	damaging	43	rs28934589								0	A	G	Gln	Arg	238	2	SLC25A20
1.8	0	-4.10279	1.02623	damaging	180	rs28937592								0	C	T	Arg	Cys	621	1	SNCAIP
2.388	0	-5.51714	1.03436	damaging	83	rs28940282								0	C	T	His	Tyr	165	1	SOX9
1.94	0.02	-3.07045	0.967224	damaging	29	rs9282861								2	G	A	Arg	His	213	2	SULT1A1
2.492	0	-6.48111	1.03612	damaging	98	rs28933402								0	G	A	Gly	Glu	124	2	SURF1
1.542	0.04	-3.82727	0.898649	damaging	64	rs1800574								0	C	T	Ala	Val	98	2	TCF1
2.377	0	-5.34406	1.03408	damaging	29	rs28934580								0	G	A	Arg	His	306	2	TH
1.942	0.07	-4.01398	0.817829	damaging	38	rs28934581								0	A	C	Thr	Pro	245	1	TH
1.582	0	-4.37063	1.02168	damaging	29	rs28940310								0	G	A	Arg	His	1872	2	THRAP2
3.917	0	-12.6239	1.03193	damaging	61	rs28936672								0	G	T	Trp	Leu	208	2	TITF1
2.463	0	-12.9597	1.0444	damaging	110	rs28936671								0	C	A	Arg	Ser	213	1	TITF1
2.377	0	-6.1272	1.03508	damaging	113	rs28934577								0	T	A	Leu	Gln	257	2	TP53
2.39	0	-6.19314	1.03524	damaging	29	rs28934578								0	G	A	Arg	His	175	2	TP53
2.39	0	-5.87634	1.03483	damaging	29	rs28934576								0	G	A	Arg	His	273	2	TP53
2.546	0	-6.19605	1.03585	damaging	155	rs28934573								0	C	T	Ser	Phe	241	2	TP53
2.081	0	-5.36878	1.03142	damaging	27	rs28934875								0	G	C	Ala	Pro	138	1	TP53
1.616	0	-5.65089	1.02263	damaging	74	rs28934874								0	C	T	Pro	Ser	151	1	TP53
2.112	0	-5.44564	1.03189	damaging	56	rs28934575								0	G	A	Gly	Ser	245	1	TP53
1.715	0	-1.86324	1.02397	damaging	81	rs28934873								0	T	C	Met	Thr	133	2	TP53
2.514	0	-5.91188	1.03536	damaging	38	rs28934874								0	C	A	Pro	Thr	151	1	TP53
3.065	0	-7.05822	1.03497	damaging	101	rs28934574								0	C	T	Arg	Trp	282	1	TP53
1.452	0.03	-4.0496	0.926132	damaging	27	rs1800462								0	G	C	Ala	Pro	80	1	TPMT
1.227	0.01	-3.01016	0.981608	damaging	58	rs1800460								3	G	A	Ala	Thr	154	1	TPMT
1.357	0	-2.86615	1.01608	damaging	43	rs28934872								0	G	A	Arg	Gln	611	2	TSC2
3.986	0	-6.68696	1.01117	damaging	180	rs28940877								0	T	C	Cys	Arg	89	1	TYR
3.049	0.01	-6.63497	1.00277	damaging	98	rs28940876								0	C	T	Pro	Leu	81	2	TYR
1.626	0.04	-1.78543	0.903588	damaging	58	rs28940880								0	G	A	Ala	Thr	206	1	TYR
3.761	0	-7.09771	1.02027	damaging	194	rs28940879								0	G	A	Cys	Tyr	55	2	TYR
1.024	0.05	-1.66956	0.858254	damaging	21	rs28940881								0	A	G	Met	Val	1	1	TYR
0.546	0.07	-2.0175	0.779892	damaging	29	rs2229707								2	G	A	Val	Ile	102	1	UCP3
2.971	0	-5.17633	1.03202	damaging	101	rs17848368								0	C	T	Arg	Trp	70	1	UCP3
1.8	0	-3.86635	1.02614	damaging	125	rs5030808								0	G	C	Gly	Arg	93	1	VHL
1.8	0	-2.5667	1.0256	damaging	29	rs5030812								0	A	G	His	Arg	115	2	VHL
0.675	0	-2.92538	0.991842	damaging	46	rs5030805								0	G	A	Ser	Asn	80	2	VHL
2.382	0.05	-2.21821	0.882728	damaging	68	rs28940301								0	C	G	His	Asp	191	1	VHL
1.8	0	-4.01309	1.0262	damaging	205	rs5030833								0	T	G	Phe	Cys	136	2	VHL
0.9	0	-2.45946	1.00157	damaging	43	rs5030821								0	G	A	Arg	Gln	167	2	VHL
1.35	0	-3.45126	1.01569	damaging	113	rs5030822								0	T	A	Leu	Gln	178	2	VHL
1.575	0	-3.68957	1.02147	damaging	109	rs5030803								0	T	G	Val	Gly	74	2	VHL
1.575	0	-2.69622	1.02142	damaging	94	rs5030832								0	A	G	Asp	Gly	121	2	VHL
1.575	0	-2.89539	1.02143	damaging	125	rs5030818								0	C	G	Arg	Gly	161	1	VHL
1.125	0	-3.25115	1.00884	damaging	83	rs5030809								0	T	C	Tyr	His	98	1	VHL
1.35	0	-3.37161	1.01572	damaging	142	rs5030805								0	G	T	Ser	Ile	80	2	VHL
0.675	0	-1.90977	0.993399	damaging	32	rs5030827								0	G	T	Val	Leu	84	1	VHL
1.575	0	-4.12829	1.0215	damaging	98	rs5030828								0	T	C	Leu	Pro	85	2	VHL
1.575	0	-4.12829	1.0215	damaging	98	rs5030807								0	T	C	Leu	Pro	89	2	VHL
1.575	0	-3.83492	1.02148	damaging	98	rs5030830								0	T	C	Leu	Pro	118	2	VHL
1.125	0	-2.54915	1.00934	damaging	46	rs5030804								0	A	G	Asn	Ser	78	2	VHL
1.8	0	-3.12075	1.02583	damaging	74	rs5030806								0	C	T	Pro	Ser	81	1	VHL
1.35	0	-3.01326	1.01584	damaging	56	rs5030808								0	G	A	Gly	Ser	93	1	VHL
1.8	0	-2.68792	1.02565	damaging	74	rs28940300								0	C	T	Pro	Ser	192	1	VHL
2.475	0	-4.64403	1.03345	damaging	215	rs5030622								0	C	G	Cys	Trp	162	3	VHL
1.8	0	-4.47782	1.02639	damaging	101	rs5030820								0	C	T	Arg	Trp	167	1	VHL
1.8	0	-4.47782	1.02639	damaging	101	rs28940298								0	C	T	Arg	Trp	200	1	VHL
1.35	0	-2.65605	1.01595	damaging	83	rs5030811								0	C	T	His	Tyr	115	1	VHL
0.675	0	-1.86454	0.993472	damaging	32	rs5030824								0	C	G	Leu	Val	188	1	VHL
2.249	0.02	-6.10875	0.971125	damaging	143	rs28941469								0	T	A	Tyr	Asn	227	1	VMD2
1.245	0.07	-4.4237	0.798924	damaging	45	rs1805144								0	G	C	Glu	Asp	300	3	VMD2
3.532	0	-8.05798	1.02928	damaging	215	rs28940273								0	G	C	Trp	Cys	93	3	VMD2
1.716	0	-5.6165	1.02503	damaging	83	rs28940274								0	T	C	Tyr	His	85	1	VMD2
2.274	0	-7.76122	1.03609	damaging	74	rs1805143								0	C	T	Pro	Ser	297	1	VMD2
1.413	0.01	-3.82854	0.986436	damaging	64	rs28940570								0	C	T	Ala	Val	243	2	VMD2
0.225	NA	NA	NA	NA	29	rs10246939	rs10246939	0.5	0.61	0.398	-0.012	0.519	0.306	11	A	G	Ile	Val	296	1	TAS2R38
0.296	NA	-2.64249	NA	NA	64	rs1042767	rs1042767	0	0	0.333			-0.021	7	T	C	Val	Ala	323	2	FMO4
1.177	0.25	NA	NA	NA	53	rs1044498	rs1044498	0.127	0.061	0.925				11	A	C	Lys	Gln	121	1	ENPP1
0.935	NA	-1.7462	NA	NA	29	rs1048943	rs1048943	0.042	0.23	0				3	A	G	Ile	Val	462	1	CYP1A1
NA	0	NA	NA	NA	21	rs1050828	rs1050828	0	0	0.111				2	G	A	Val	Met	68	1	G6PD
0.721	NA	-2.41658	NA	NA	26	rs10509681	rs10509681	0.117	0	0	-2.093			3	A	G	Lys	Arg	399	2	CYP2C8
NA	0.95	-1.02566	NA	NA	89	rs1052748	rs1052748	0.45	0.129	0.067	-1.739	-0.715	0.594	10	C	T	Thr	Ile	577	2	PLD2
1.027	NA	-1.06111	NA	NA	99	rs1056827	rs1056827	NA	0.08	NA		-1.028		10	G	T	Ala	Ser	119	1	CYP1B1
1.086	NA	-2.66859	NA	NA	5	rs1057910	rs1057910	0.058	0.039	0	-0.697	-0.967		3	A	C	Ile	Leu	359	1	CYP2C9
NA	NA	-3.90571	NA	NA	180	rs1058219	rs1058219	0.175	0.182	0.117	0.744	-1.041	-0.283	3	C	T	Arg	Cys	1246	1	MYO5A
NA	0.92	NA	NA	NA	45	rs1065489	rs1065489	0.142	0.472	0.025	-1.04	-0.632	1.102	2	G	T	Glu	Asp	936	3	CFH
NA	NA	NA	NA	NA	58	rs1135062	rs1135062	0.295	0.11	NA				3	A	G	Thr	Ala	539	1	LU
NA	NA	NA	NA	NA	26	rs1137100	rs1137100	0.342	0.826	0.117	-1.315	-2.915	0.088	10	A	G	Lys	Arg	109	2	LEPR
NA	NA	NA	NA	NA	43	rs1137101	rs1137101	0.551	0.876	0.61				2	A	G	Gln	Arg	223	2	LEPR
2.407	NA	-3.60541	NA	NA	194	rs1142345	rs1142345	0.025	0.017	0.05	-	-	-	2	A	G	Tyr	Cys	240	2	TPMT
NA	0.04	-4.77534	NA	NA	98	rs11568372	rs11568372	0	0	0				delete	A	G	Glu	Gly	297	2	ABCB11
NA	0.18	-2.59071	NA	NA	94	rs11571657	rs11571657	0	0	0.008				3	T	G	Asn	Lys	1880	3	BRCA2
NA	0.32	-1.94845	NA	NA	74	rs11571746	rs11571746	0	0.006	0		-		3	T	C	Ser	Pro	2835	1	BRCA2
NA	0	-3.38601	NA	NA	107	rs11571747	rs11571747	0	0	0				0	A	C	Glu	Ala	2856	2	BRCA2
NA	0	NA	NA	NA	58	rs11571769	rs11571769	0	0	0				2	G	A	Ala	Thr	2951	1	BRCA2
NA	NA	-2.76872	NA	NA	23	rs11971167	rs11971167	0	0	0.008				1	G	A	Asp	Asn	1270	1	CFTR
NA	0	-4.3689	NA	NA	81	rs12072582	rs12072582	0	0	0.136				2	G	C	Asp	His	132	1	FMO3
2.257	NA	-5.63995	NA	NA	101	rs12720441	rs12720441	0	0	0				delete	C	T	Arg	Trp	784	1	KCNH2
NA	0.28	-2.25072	NA	NA	22	rs12720451	rs12720451	0	0	0.017				delete	C	T	Leu	Phe	618	1	SCN5A
0.675	0.02	NA	NA	NA	21	rs12731981	rs12731981	0.043	0	0				2	G	A	Val	Met	114	1	MPL
0.296	NA	-1.31252	NA	NA	29	rs13010627	rs13010627	0.033	0	0				2	G	A	Val	Ile	367	1	CASP10
NA	0.19	-3.32113	NA	NA	74	rs140586	rs140586	0	0	0				0	T	C	Ser	Pro	1077	1	FBN1
NA	0.19	NA	NA	NA	180	rs140592	rs140592	0	0	0				0	T	C	Cys	Arg	996	1	FBN1
NA	0.02	NA	NA	NA	125	rs140593	rs140593	0	0	0				0	G	A	Gly	Arg	1013	1	FBN1
NA	0.1	NA	NA	NA	94	rs140597	rs140597	0.009	0	0				0	A	G	Asp	Gly	1113	2	FBN1
NA	0	NA	NA	NA	194	rs140599	rs140599	0	0	0				0	G	A	Cys	Tyr	1153	2	FBN1
NA	NA	-1.14648	NA	NA	29	rs140626	rs140626	0	0	0				0	G	A	Val	Ile	1667	1	FBN1
NA	NA	-7.83831	NA	NA	205	rs140627	rs140627	0.009	0	0				0	G	T	Cys	Phe	1672	2	FBN1
NA	0	-5.5246	NA	NA	46	rs140638	rs140638	0	0	0				0	A	G	Asn	Ser	1341	2	FBN1
NA	0.06	-2.33626	NA	NA	46	rs140647	rs140647	0.017	0	0				0	A	G	Asn	Ser	1282	2	FBN1
NA	0.43	NA	NA	NA	68	rs144848	rs144848	0.292	0.258	0.125	-0.56	-0.651	-0.837	15	A	C	Asn	His	372	1	BRCA2
NA	NA	-2.06035	NA	NA	29	rs16864314	rs16864314	0	0.006	0.15				3	A	G	Ile	Val	303	1	FMO1
0.928	NA	-1.93779	NA	NA	29	rs16879498	rs16879498	0.017	0.056	0.085				3	G	A	Val	Ile	270	1	RHAG
NA	NA	NA	NA	NA	10	rs16932374	rs16932374	0	0	0.317				3	G	A	Met	Ile	740	3	VWF
NA	0.64	NA	NA	NA	56	rs17047660	rs17047660	0	0	0.25				2	A	G	Lys	Glu	1590	1	CR1
NA	0.31	NA	NA	NA	125	rs17047661	rs17047661	0	0	0.7				2	A	G	Arg	Gly	1601	1	CR1
1.8	0.03	NA	NA	NA	180	rs17057255	rs17057255	0	0	0.075				2	C	T	Arg	Cys	103	1	EPHX2
NA	0.01	NA	NA	NA	56	rs17173698	rs17173698	0.043	0	0				3	G	A	Glu	Lys	10	1	PAPSS2
NA	NA	NA	NA	NA	21	rs1736557	rs1736557	0.067	0.219	0.008	-0.008	-0.896	-	14	G	A	Val	Met	257	1	FMO3
NA	0	NA	NA	NA	58	rs17610395	rs17610395	0.078	0	0				2	G	A	Ala	Thr	275	1	CPT1A
1.321	NA	NA	NA	NA	89	rs1762111	rs1762111	0	0	0				0	T	C	Ile	Thr	1562	2	ABCA4
1.125	NA	0.21054	NA	NA	74	rs1764391	rs1764391	0.319	0.207	NA				10	C	T	Pro	Ser	319	1	GJA4
0.646	0.2	NA	NA	NA	46	rs17683011	rs17683011	0.061	0.006	0				19	A	G	Asn	Ser	51	2	SLC5A1
1.696	NA	-2.21206	NA	NA	43	rs1799930	rs1799930	0.292	0.199	0.175	-0.446	-0.107	-0.819	6	G	A	Arg	Gln	197	2	NAT2
0.999	NA	-1.30433	NA	NA	98	rs1799931	rs1799931	0.017	0.147	0.05	-	-	-	3	G	A	Gly	Glu	286	2	NAT2
1.709	NA	-1.19262	NA	NA	81	rs1799945	rs1799945	0.129	0.023	0	-	-		2	C	G	His	Asp	63	1	HFE
NA	0.05	-4.05859	NA	NA	180	rs1799954	rs1799954	0	0	0				1	C	T	Arg	Cys	2034	1	BRCA2
2.336	0	NA	NA	NA	160	rs1799999	rs1799999	0.067	0.669	0.25	0.619	-0.376	-1.608	3	G	T	Asp	Tyr	905	1	PPP1R3A
NA	0	-4.89214	NA	NA	103	rs1800057	rs1800057	0.025	0	0	-1.832			3	C	G	Pro	Arg	1054	2	ATM
NA	0.04	-4.45793	NA	NA	22	rs1800058	rs1800058	0.058	0	0	-3.09			3	C	T	Leu	Phe	1420	1	ATM
NA	0.23	-2.44448	NA	NA	110	rs1800059	rs1800059	0	0	0				1	A	C	Ser	Arg	1691	1	ATM
NA	NA	-3.67009	NA	NA	180	rs1800100	rs1800100	0.008	0	0	-			6	C	T	Arg	Cys	668	1	CFTR
1.196	NA	NA	NA	NA	46	rs1800440	rs1800440	0.167	0.006	0	-2.124	-		3	A	G	Asn	Ser	453	2	CYP1B1
1.516	NA	NA	NA	NA	81	rs1800549	rs1800549	0	0.067	0		0.897		7	C	T	Thr	Met	1428	2	ABCA4
3.993	NA	-6.73343	NA	NA	194	rs1800562	rs1800562	0.042	0	0	-2.427			3	G	A	Cys	Tyr	282	2	HFE
2.506	0.38	NA	NA	NA	74	rs1800566	rs1800566	0.217	0.461	0.192	-0.109	-1.082	-2.147	15	C	T	Pro	Ser	187	1	NQO1
0.859	0.28	NA	NA	NA	29	rs1801159	rs1801159	0.19	0.262	0.121		-0.491		11	A	G	Ile	Val	543	1	DPYD
1.125	NA	-3.74156	NA	NA	29	rs1801208	rs1801208	NA	0.084	0.017		-	-	2	G	A	Arg	His	456	2	WFS1
1.581	0.56	NA	NA	NA	56	rs1801252	rs1801252	NA	0	0.008			-	26	A	G	Ser	Gly	49	1	ADRB1
NA	0.78	NA	NA	NA	29	rs1801426	rs1801426	0	0.017	0.167		-1.143	-0.709	3	A	G	Ile	Val	3412	1	BRCA2
1.026	0.65	NA	NA	NA	46	rs1801474	rs1801474	0.017	0.416	0.075	-0.249	-1.285	0.407	2	G	A	Ser	Asn	167	2	PARK2
0.117	0	NA	NA	NA	99	rs1801725	rs1801725	0.133	0.022	0.017	-0.779	0.432	-	2	G	T	Ala	Ser	986	1	CASR
0.934	NA	-1.91633	NA	NA	89	rs1805018	rs1805018	0.075	0.135	0.267	-0.519	-0.59	0.499	15	T	C	Ile	Thr	198	2	PLA2G7
0.225	NA	-1.05179	NA	NA	29	rs1805070	rs1805070	0	0.094	0		1.31		3	A	G	Ile	Val	720	1	WFS1
NA	1	-0.54361	NA	NA	29	rs1805124	rs1805124	0.183	0.106	0.258	0.761	-0.311	-0.375	11	A	G	His	Arg	558	2	SCN5A
1.828	0.01	NA	NA	NA	101	rs1805147	rs1805147	0.022	0	0				7	C	T	Arg	Trp	282	1	RP2
1.711	0.04	NA	NA	NA	89	rs1805388	rs1805388	0.167	0.157	0.158				7	C	T	Thr	Ile	9	2	LIG4
0.675	0.09	NA	NA	NA	64	rs1805389	rs1805389	0.017	0.043	0				3	C	T	Ala	Val	3	2	LIG4
0.965	NA	-2.01753	NA	NA	22	rs1979277	rs1979277	0.333	0.067	0.433	-2.048	0.396	-1.754	10	C	T	Leu	Phe	474	1	SHMT1
NA	0.12	-0.44832	NA	NA	98	rs1982073	rs1982073	1	1	1				26	C	T	Pro	Leu	10	2	TGFB1
NA	0	-7.035	NA	NA	145	rs2020862	rs2020862	0.242	0.522	0.533	2.351	1.225	0.104	11	C	T	Ser	Leu	195	2	FMO2
NA	NA	-2.57066	NA	NA	94	rs2020865	rs2020865	0.033	0	0.375	0.084		-1.73	3	T	G	Asn	Lys	413	3	FMO2
NA	0.01	-3.65418	NA	NA	94	rs2020870	rs2020870	0.033	0.135	0.1	0.67	-0.385	-0.022	7	A	G	Asp	Gly	36	2	FMO2
1.425	0.1	NA	NA	NA	64	rs2020912	rs2020912	0.008	0	0	-			2	T	C	Val	Ala	878	2	MSH6
0.083	1	NA	NA	NA	56	rs2066479	rs2066479	0.042	0.219	0.136		-		3	G	A	Gly	Ser	289	1	HSD17B3
NA	NA	NA	NA	NA	29	rs2066532	rs2066532	0	0	0.008			-	3	G	C	Glu	Gln	362	1	FMO3
2.025	NA	-1.16255	NA	NA	103	rs2070956	rs2070956	NA	1	NA				2	C	G	Pro	Arg	5	2	FUCA1
1.375	NA	-1.90834	NA	NA	46	rs2071421	rs2071421	0.142	0.216	0.367	0.659	-0.477	-0.627	15	A	G	Asn	Ser	350	2	ARSA
1.038	0.75	NA	NA	NA	58	rs2072276	rs2072276	0	0.157	0.008		0.572	0.602	3	A	G	Thr	Ala	366	1	GFRA1
0.266	0.38	NA	NA	NA	43	rs2228500	rs2228500	0.15	0.242	0.051				6	G	A	Arg	Gln	100	2	PFKM
NA	0	NA	NA	NA	125	rs2228527	rs2228527	0.2	0.084	0.136	-1.345	-0.702	-0.291	7	A	G	Arg	Gly	1213	1	ERCC6
NA	1	NA	NA	NA	58	rs2228576	rs2228576	0.742	0.617	0.983	0.236	-0.715		11	A	G	Thr	Ala	663	1	SCNN1A
1.393	NA	NA	NA	NA	26	rs2229629	rs2229629	NA		0.681			1.535	15	G	A	Arg	Lys	844	2	HK2
NA	0.14	NA	NA	NA	125	rs2230199	rs2230199	0.175	0	0.008				3	C	G	Arg	Gly	102	1	C3
0.9	NA	-0.85427	NA	NA	64	rs2230720	rs2230720	0	0	0.083			0.578	3	C	T	Ala	Val	602	2	WFS1
NA	0.27	-1.81019	NA	NA	43	rs2236225	rs2236225	0.458	0.242	0.2	-2.593	-1.328	0.181	14	G	A	Arg	Gln	653	2	MTHFD1
0.392	NA	NA	NA	NA	83	rs2236338	rs2236338	0.183	0.303	0.3	0.086	-0.089	0.322	6	T	C	Tyr	His	247	1	GZMB
0.225	0	NA	NA	NA	89	rs2237857	rs2237857	0	0.071	0.137		-1.73	-1.942	3	C	T	Thr	Ile	297	2	FANCG
0.225	0	NA	NA	NA	89	rs2237857	rs2237857	0	0.071	0.137		-1.73	-1.942	3	C	T	Thr	Ile	297	2	FANCG
0.481	NA	-2.72555	NA	NA	43	rs2238472	rs2238472	0.208	0.124	0.083	-	-1.73	-1.942	15	G	A	Arg	Gln	1268	2	ABCC6
NA	0.54	-0.23201	NA	NA	58	rs225014	rs225014	0.383	0.467	0.442		-1.73	-1.942	14	A	G	Thr	Ala	92	1	DIO2
NA	NA	NA	NA	NA	98	rs2266780	rs2266780	0.167	0.167	0.017		-	-	3	A	G	Glu	Gly	308	2	FMO3
NA	0	NA	NA	NA	56	rs2266782	rs2266782	0.383	0.197	0.458	0.853			7	G	A	Glu	Lys	158	1	FMO3
0.462	NA	-1.82582	NA	NA	15	rs2270565	rs2270565	0.075	0.084	0.033	0.256			7	A	T	Met	Leu	229	1	UCP1
1.016	0.42	NA	NA	NA	64	rs2272350	rs2272350	0	0	0		-0.868	0.202	0	T	C	Val	Ala	137	2	CD36
NA	0.5	NA	NA	NA	22	rs2272522	rs2272522	0.225	0.335	0.667	0.596	-	-0.174	10	C	T	Leu	Phe	17	1	CHL1
NA	NA	NA	NA	NA	142	rs2272946	rs2272946	0	0.096	0.414				3	T	G	Ile	Ser	444	2	COL4A5
0.9	NA	NA	NA	NA	21	rs2277596	rs2277596	0	0	0		0.459	1.228	0	A	G	Met	Val	472	1	BBS4
1.9	NA	-2.46613	NA	NA	98	rs2285644	rs2285644	0	0.051	0				3	C	T	Pro	Leu	854	2	SLC4A1
0.913	NA	-2.40824	NA	NA	29	rs2303007	rs2303007	NA	0.084	NA				6	A	G	Ile	Val	471	1	GFPT2
NA	0.04	-5.65349	NA	NA	155	rs2307492	rs2307492	0.15	0.039	0.178	0.815	-1.235		3	T	C	Phe	Ser	182	2	FMO2
NA	0	NA	NA	NA	180	rs25403	rs25403	0	0	0		-1.079		2	C	T	Arg	Cys	62	1	FBN1
NA	0	NA	NA	NA	98	rs25457	rs25457	0	0	0		1.39	1.929	0	A	G	Glu	Gly	616	2	FBN1
1.017	NA	-2.68494	NA	NA	32	rs3088190	rs3088190	0.117	0.107	0.133	0.012			2	C	G	Leu	Val	300	1	DO
NA	0.49	-1.99614	NA	NA	83	rs3092856	rs3092856	0	0.022	0.108				3	C	T	His	Tyr	1380	1	ATM
1.271	NA	NA	NA	NA	29	rs3112831	rs3112831	0.271	0.247	0.127	1.215	0.146	-0.361	15	A	G	His	Arg	423	2	ABCA4
0.225	NA	-1.64081	NA	NA	29	rs3213409	rs3213409	0	0	0		-0.07	-3.437	2	G	A	Val	Ile	722	1	JAK3
NA	0.81	-1.71735	NA	NA	74	rs3218673	rs3218673	0	0	0.075		0.293	-1.015	3	C	T	Pro	Ser	872	1	ATM
NA	0.01	-3.50201	NA	NA	43	rs3218713	rs3218713	0	0	0				0	G	A	Arg	Gln	249	2	MYH7
NA	0	-5.8829	NA	NA	101	rs3218714	rs3218714	0	0	0			-1.971	0	C	T	Arg	Trp	403	1	MYH7
NA	0	-3.33228	NA	NA	56	rs3218715	rs3218715	0	0	0				0	G	A	Glu	Lys	499	1	MYH7
NA	0.08	-2.30385	NA	NA	58	rs3218716	rs3218716	0	0	0				0	G	A	Ala	Thr	797	1	MYH7
1.511	0.02	NA	NA	NA	121	rs334	rs334	0	0	0.114				2	A	T	Glu	Val	7	2	HBB
NA	0.01	-1.42859	NA	NA	125	rs351855	rs351855	0.283	0.444	0.109				2	G	A	Gly	Arg	388	1	FGFR4
NA	NA	-2.87945	NA	NA	89	rs363803	rs363803	0	0	0				0	T	C	Ile	Thr	2023	2	FBN1
NA	NA	NA	NA	NA	205	rs363805	rs363805	0.009	0	0				0	G	T	Cys	Phe	2053	2	FBN1
NA	NA	NA	NA	NA	180	rs363815	rs363815	0	0	0				0	T	C	Cys	Arg	2111	1	FBN1
NA	NA	-2.37071	NA	NA	64	rs3729952	rs3729952	0	0	0.042				3	C	T	Ala	Val	833	2	MYBPC3
NA	NA	0.10501	NA	NA	43	rs3733890	rs3733890	0.283	0.27	0.258	-0.393			11	G	A	Arg	Gln	239	2	BHMT
NA	0.01	-2.96011	NA	NA	81	rs3736265	rs3736265	0.083	0.157	0.092	0.085			3	C	T	Thr	Met	612	2	PPARGC1A
0.322	0	NA	NA	NA	107	rs3751143	rs3751143	0.136	0.222	0.067	-1.694	-0.437	-0.585	10	A	C	Glu	Ala	496	2	P2RX7
0.964	0.23	NA	NA	NA	81	rs375947	rs375947	0.375	0.382	0.233	0.801	-0.859	-1.335	3	T	C	Met	Thr	365	2	IL12RB1
NA	0.67	-1.57967	NA	NA	56	rs3817672	rs3817672	0.583	0.163	0.15	-	-0.933	0.027	3	G	A	Gly	Ser	142	1	TFRC
1.125	NA	-2.58884	NA	NA	23	rs3821945	rs3821945	0	0.006	0		0.028	-0.979	0	G	A	Asp	Asn	866	1	WFS1
NA	0.06	-0.60716	NA	NA	159	rs3848519	rs3848519	0.017	0.017	0.009		-	-	3	G	T	Gly	Cys	55	1	FECH
1.557	0.01	NA	NA	NA	125	rs401502	rs401502	0.375	0.392	0.186	0.123			10	G	C	Gly	Arg	378	1	IL12RB1
NA	NA	NA	NA	NA	101	rs4148725	rs4148725	0	0.017	0				0	C	T	Arg	Trp	1453	1	CFTR
NA	0	NA	NA	NA	103	rs4253208	rs4253208	0	0	0.033		0.826	1.333	3	C	G	Pro	Arg	1095	2	ERCC6
NA	0.24	NA	NA	NA	64	rs460184	rs460184	0.025		0.121	-0.036			10	T	C	Val	Ala	1197	2	CFH
NA	0.73	NA	NA	NA	145	rs460897	rs460897	NA		0				10	C	T	Ser	Leu	1191	2	CFH
0.68	NA	-4.09886	NA	NA	21	rs4680	rs4680	0.517	0.247	0.292	-0.039			10	G	A	Val	Met	158	1	COMT
NA	0.38	-1.66861	NA	NA	145	rs4792311	rs4792311	0.331	0.034	0.217	1.042			2	C	T	Ser	Leu	217	2	ELAC2
0	NA	NA	NA	NA	43	rs486907	rs486907	0.408	0.281	0.058	-1.158	0.099	-0.122	15	G	A	Arg	Gln	462	2	RNASEL
NA	0.47	-1.88241	NA	NA	74	rs4986761	rs4986761	0.008	0	0	-	-0.124	0.771	3	T	C	Ser	Pro	707	1	ATM
0.882	NA	-2.47088	NA	NA	60	rs4986888	rs4986888	0.008	0	0.025	-	-1.017	-0.399	3	C	G	Ala	Gly	443	2	CYP1B1
1.542	0.08	NA	NA	NA	74	rs4986913	rs4986913	0	0	0		-		0	C	T	Pro	Ser	467	1	CYP3A4
NA	0	NA	NA	NA	194	rs4987046	rs4987046	0	0	0			0.618	0	A	G	Tyr	Cys	42	2	BRCA2
NA	0.06	-2.59305	NA	NA	81	rs4987117	rs4987117	0.033	0	0	-1.206			3	C	T	Thr	Met	1915	2	BRCA2
1.584	0.44	NA	NA	NA	94	rs4987188	rs4987188	0.025	0	0	-0.989			3	G	A	Gly	Asp	322	2	MSH2
NA	0.06	-3.0937	NA	NA	21	rs4988321	rs4988321	0.026	0	0				3	G	A	Val	Met	667	1	LRP5
1.504	NA	NA	NA	NA	109	rs5031017	rs5031017	NA		0.125		-0.597		2	G	T	Gly	Val	479	2	CYP2A6
1.409	0.54	NA	NA	NA	58	rs5196	rs5196	0	0	0.1				2	A	T	Thr	Ser	7	1	AVPR2
0.481	NA	-0.95348	NA	NA	46	rs5352	rs5352	0.008	0	0	-		-1.073	3	G	A	Ser	Asn	305	2	EDNRB
NA	0.23	-1.08562	NA	NA	94	rs5370	rs5370	0.242	0.298	0.195	0.491			10	G	T	Lys	Asn	198	3	EDN1
0.06	0.75	NA	NA	NA	46	rs6195	rs6195	0.017	0	0	-2.214			3	A	G	Asn	Ser	363	2	NR3C1
2.414	0.53	NA	NA	NA	112	rs6318	rs6318	0.167	0.028	0.444		0.406	1.359	22	G	C	Cys	Ser	23	2	HTR2C
NA	0.1	-2.89998	NA	NA	110	rs641252	rs641252	0.009	0	0.009				0	A	C	Ser	Arg	788	1	ATM
3.029	NA	-7.04054	NA	NA	98	rs6413438	rs6413438	0	0	0				0	C	T	Pro	Leu	227	2	CYP2C19
1.22	NA	-2.39382	NA	NA	99	rs6413464	rs6413464	1		NA				0	G	T	Ala	Ser	127	1	CDKN2A
0.624	0.24	NA	NA	NA	64	rs660339	rs660339	0.992	0.989	0.5	-			11	C	T	Ala	Val	55	2	UCP2
1.371	NA	NA	NA	NA	29	rs6657239	rs6657239	0.033	0.033	0.05				2	G	A	Arg	His	212	2	ABCA4
0.994	NA	-4.28228	NA	NA	60	rs6659176	rs6659176	0.092	0.006	0.075		0.851	0.436	2	G	C	Gly	Ala	171	2	NR0B2
0.616	NA	-1.69298	NA	NA	142	rs6666652	rs6666652	0.05	0.011	0.508	-1.03			11	G	T	Ser	Ile	2255	2	ABCA4
NA	0	-3.08013	NA	NA	125	rs696723	rs696723	0.008	0	0.25	2.796			11	G	C	Gly	Arg	713	1	USH2A
1.8	0.4	NA	NA	NA	27	rs713598	rs713598	0.432	0.607	0.392	0.481	-0.494	0.306	11	G	C	Ala	Pro	49	1	TAS2R38
1.038	NA	-0.60337	NA	NA	58	rs743616	rs743616	0.567	0.354	0.383	1.692		-1.683	14	C	G	Thr	Ser	391	2	ARSA
NA	0.07	-1.91711	NA	NA	21	rs769258	rs769258	0.036	0	0		0.519	-0.047	3	G	A	Val	Met	11	1	CYP2D6
2.25	NA	-0.43613	NA	NA	98	rs8176038	rs8176038	0	0	0.167		1.737	0.283	3	T	C	Leu	Pro	597	2	KEL
0.777	NA	-1.572	NA	NA	53	rs8177517	rs8177517	0	0	0.058				19	A	C	Lys	Gln	432	1	SLC22A2
0.9	1	NA	NA	NA	56	rs8192678	rs8192678	0.367	0.455	0.017	2.462		2.78	11	G	A	Gly	Ser	482	1	PPARGC1A
0.329	NA	-2.0265	NA	NA	43	rs885479	rs885479	0.075	0.694	0			-1.356	11	G	A	Arg	Gln	163	2	MC1R
1.269	0.75	NA	NA	NA	15	rs9456735	rs9456735	0	0	0.05		2.165	0.679	2	A	C	Met	Leu	192	1	PARK2
0.485	NA	-1.22144	NA	NA	46	rs9878928	rs9878928	0	0	0.336				3	A	G	Asn	Ser	125	2	HESX1
NA	0.29	-3.05315	NA	NA	76	rs28936691							-0.784	0	A	C	Gln	Pro	1591	2	ABCA3
0.177	NA	NA	NA	NA	125	rs1800551							0.494	0	G	A	Gly	Arg	1578	1	ABCA4
1.07	NA	NA	NA	NA	23	rs1800555								0	G	A	Asp	Asn	2177	1	ABCA4
2.367	NA	-5.56005	NA	NA	98	rs1800553								4	G	A	Gly	Glu	1961	2	ABCA4
2.405	NA	-0.61847	NA	NA	29	rs1800552								0	G	A	Arg	His	1898	2	ABCA4
1.793	NA	-2.82122	NA	NA	149	rs1801466								0	A	T	Asn	Ile	1868	2	ABCA4
2.534	NA	-5.1855	NA	NA	102	rs1801269								0	G	T	Arg	Leu	1129	2	ABCA4
1.006	NA	NA	NA	NA	56	rs1800548								0	G	A	Glu	Lys	471	1	ABCA4
1.686	NA	-5.44511	NA	NA	22	rs1800554								0	C	T	Leu	Phe	1970	1	ABCA4
0.135	NA	NA	NA	NA	110	rs1800550								0	C	A	Arg	Ser	1517	1	ABCA4
3.143	NA	-9.89065	NA	NA	180	rs28939702								0	C	T	Arg	Cys	1339	1	ABCC6
NA	NA	-5.37437	NA	NA	180	rs28938469								0	C	T	Arg	Cys	1420	1	ABCC8
NA	NA	-4.56414	NA	NA	103	rs28936370								0	G	C	Arg	Pro	1352	2	ABCC8
NA	NA	-11.9001	NA	NA	101	rs28936371								0	C	T	Arg	Trp	1493	1	ABCC8
1.701	NA	-5.78002	NA	NA	180	rs28940872								0	C	T	Arg	Cys	383	1	ACADS
2.291	NA	-5.92769	NA	NA	145	rs28941773								0	C	T	Ser	Leu	353	2	ACADS
1.347	NA	NA	NA	NA	56	rs17848088								3	G	A	Gly	Ser	209	1	ACADS
2.406	NA	-5.53679	NA	NA	101	rs1800556								2	C	T	Arg	Trp	171	1	ACADS
3.226	NA	-7.64444	NA	NA	101	rs28940875								0	C	T	Arg	Trp	380	1	ACADS
2.301	NA	-6.336	NA	NA	64	rs28940874								0	C	T	Ala	Val	192	2	ACADS
NA	0.64	NA	NA	NA	94	rs2230178								0	G	A	Gly	Asp	43	2	ACADVL
0.149	0.86	NA	NA	NA	26	rs11555566								0	A	G	Lys	Arg	80	2	ADA
1.8	NA	-1.46116	NA	NA	74	rs11575933								0	C	T	Pro	Ser	475	1	ADAMTS13
0.311	NA	NA	NA	NA	29	rs698								2	A	G	Ile	Val	350	1	ADH1C
2.207	NA	-2.14591	NA	NA	101	rs4994								2	T	C	Trp	Arg	64	1	ADRB3
1.461	0.06	NA	NA	NA	81	rs28999113								0	T	C	Met	Thr	136	2	APRT
0.244	0.24	NA	NA	NA	64	rs28362692								3	C	T	Ala	Val	45	2	AQP1
1.447	0.69	NA	NA	NA	56	rs28937880								0	G	A	Glu	Lys	209	1	ARFGEF2
1.387	NA	-2.5795	NA	NA	89	rs28940895								0	C	T	Thr	Ile	408	2	ARSA
3.054	NA	-6.25874	NA	NA	98	rs28940893								0	C	T	Pro	Leu	426	2	ARSA
1.241	NA	NA	NA	NA	38	rs28940894								0	A	C	Thr	Pro	286	1	ARSA
2.036	NA	-2.29287	NA	NA	74	rs28935474								0	C	T	Pro	Ser	578	1	ARSE
2.628	NA	-3.97183	NA	NA	43	rs28941472								0	A	G	Gln	Arg	286	2	ASL
2.059	NA	-3.67204	NA	NA	107	rs28940279								1	A	C	Glu	Ala	285	2	ASPA
1.134	NA	-3.04086	NA	NA	107	rs28940574								0	C	A	Ala	Glu	305	2	ASPA
NA	0	-4.53081	NA	NA	112	rs1800054								3	C	G	Ser	Cys	49	2	ATM
NA	0	-1.8082	NA	NA	22	rs2235006								2	T	C	Phe	Leu	582	1	ATM
3.817	NA	NA	NA	NA	101	rs28933399								0	T	C	Trp	Arg	887	1	ATP1A2
2.396	NA	-3.72607	NA	NA	43	rs28933401								0	G	A	Arg	Gln	689	2	ATP1A2
1.979	NA	-4.95386	NA	NA	98	rs28933398								0	T	C	Leu	Pro	764	2	ATP1A2
3.489	NA	-8.51529	NA	NA	81	rs28933400								0	T	C	Met	Thr	731	2	ATP1A2
NA	0	-9.44766	NA	NA	98	rs28929478								0	G	A	Gly	Glu	23	2	ATP2A2
NA	0.1	-4.14797	NA	NA	180	rs9895012								0	C	T	Arg	Cys	674	1	ATP2A3
NA	0.02	-3.91926	NA	NA	23	rs28942075								0	G	A	Asp	Asn	765	1	ATP7B
2.964	NA	-8.14925	NA	NA	109	rs28939685								0	G	T	Gly	Val	308	2	ATP8B1
1.312	0.38	NA	NA	NA	98	rs2071126								1	G	A	Gly	Glu	12	2	AVPR2
2.059	NA	-5.26661	NA	NA	107	rs28937582								0	A	C	Glu	Ala	266	2	B3GALT3
2.441	0	NA	NA	NA	21	rs28937579								0	A	G	Met	Val	76	1	BAAT
2.3	0.06	NA	NA	NA	112	rs4986841								2	G	C	Cys	Ser	557	2	BARD1
NA	0.23	NA	NA	NA	110	rs28897706								0	C	A	Ser	Arg	326	3	BRCA2
NA	0	-1.2263	NA	NA	125	rs28897728								0	G	A	Gly	Arg	1529	1	BRCA2
NA	0	NA	NA	NA	23	rs28897716								0	G	A	Asp	Asn	935	1	BRCA2
NA	0	NA	NA	NA	94	rs28897754								0	G	T	Lys	Asn	2950	3	BRCA2
NA	0.03	-3.56591	NA	NA	89	rs28897744								0	C	T	Thr	Ile	2515	2	BRCA2
NA	0.66	-1.27881	NA	NA	29	rs28897749								0	G	A	Val	Ile	2728	1	BRCA2
NA	0.36	-1.83882	NA	NA	89	rs28897755								0	C	T	Thr	Ile	3013	2	BRCA2
NA	0	-4.95939	NA	NA	149	rs28897759								0	A	T	Asn	Ile	3124	2	BRCA2
NA	0	NA	NA	NA	89	rs28897708								0	T	C	Ile	Thr	505	2	BRCA2
NA	0.01	-4.7962	NA	NA	160	rs28897727								0	G	T	Asp	Tyr	1420	1	BRCA2
NA	NA	-7.61603	NA	NA	125	rs28930069								0	C	G	Arg	Gly	1239	1	CACNA1S
NA	NA	-5.42851	NA	NA	29	rs1800559								0	G	A	Arg	His	1086	2	CACNA1S
NA	NA	-8.35957	NA	NA	29	rs28930068								0	G	A	Arg	His	1239	2	CACNA1S
0.358	NA	-2.11592	NA	NA	22	rs17860403								0	C	T	Leu	Phe	242	1	CASP10
2.296	NA	-5.51171	NA	NA	101	rs1800561								3	C	T	Arg	Trp	140	1	CD38
2.75	NA	NA	NA	NA	98	rs11552823								0	C	T	Pro	Leu	81	2	CDKN2A
2.407	NA	-5.542	NA	NA	160	rs11552822						-0.764		0	G	T	Asp	Tyr	84	1	CDKN2A
NA	0.03	NA	NA	NA	180	rs1800073								0	C	T	Arg	Cys	31	1	CFTR
NA	NA	-4.59891	NA	NA	205	rs1800093								0	T	G	Phe	Cys	508	2	CFTR
NA	0.07	-3.02084	NA	NA	43	rs1800076								2	G	A	Arg	Gln	75	2	CFTR
NA	0.17	-3.60854	NA	NA	24	rs1800087								0	A	C	Gln	His	353	3	CFTR
NA	0.75	NA	NA	NA	29	rs1800072								0	G	A	Val	Ile	11	1	CFTR
NA	NA	-1.69714	NA	NA	29	rs1800097								0	G	A	Val	Ile	562	1	CFTR
NA	NA	NA	NA	NA	22	rs1800101								0	T	C	Phe	Leu	693	1	CFTR
NA	NA	-3.24464	NA	NA	102	rs1800120								0	G	T	Arg	Leu	1162	2	CFTR
NA	0.07	-2.68512	NA	NA	21	rs1800085								0	G	A	Val	Met	322	1	CFTR
NA	NA	-3.0482	NA	NA	10	rs1800092								0	C	G	Ile	Met	506	3	CFTR
NA	NA	NA	NA	NA	10	rs1800103								0	A	G	Ile	Met	807	3	CFTR
NA	NA	NA	NA	NA	22	rs1800111								0	G	C	Leu	Phe	997	3	CFTR
NA	0.25	NA	NA	NA	58	rs1800086								0	C	G	Thr	Ser	351	2	CFTR
NA	NA	-3.31492	NA	NA	145	rs1800110								0	T	C	Leu	Ser	967	2	CFTR
NA	NA	-2.65324	NA	NA	89	rs1800112								0	T	C	Ile	Thr	1027	2	CFTR
NA	NA	-1.55727	NA	NA	29	rs1800091								0	A	G	Ile	Val	506	1	CFTR
NA	NA	-2.73384	NA	NA	64	rs1800114								0	C	T	Ala	Val	1067	2	CFTR
NA	0.02	NA	NA	NA	89	rs17879961								1	T	C	Ile	Thr	157	2	CHEK2
1.627	NA	-4.6669	NA	NA	26	rs28937877								0	A	G	Lys	Arg	174	2	CHST6
2.242	NA	-6.81846	NA	NA	102	rs28937879								0	T	G	Leu	Arg	200	2	CHST6
1.726	NA	-5.33853	NA	NA	45	rs28937878								0	C	A	Asp	Glu	203	3	CHST6
1.125	NA	-2.91386	NA	NA	23	rs28940280								0	G	A	Asp	Asn	279	1	CLN5
NA	0	-7.20243	NA	NA	56	rs664								0	G	A	Gly	Ser	922	1	COL1A2
NA	NA	NA	NA	NA	98	rs13027659								0	G	A	Gly	Glu	999	2	COL4A4
NA	0	-9.70038	NA	NA	125	rs1800013								0	G	A	Gly	Arg	2351	1	COL7A1
NA	0.02	-5.21198	NA	NA	180	rs2229820								0	C	T	Arg	Cys	1696	1	COL7A1
NA	0	-5.36604	NA	NA	94	rs28936669								0	A	G	Asp	Gly	473	2	COMP
1.47	0.07	NA	NA	NA	56	rs28936674								0	G	A	Glu	Lys	174	1	CPT2
2.209	NA	-2.76481	NA	NA	144	rs28936673								0	A	C	Tyr	Ser	628	2	CPT2
NA	0	NA	NA	NA	81	rs28939720								0	C	T	Thr	Met	745	2	CRB1
3.196	NA	-6.51088	NA	NA	101	rs28931604								0	C	T	Arg	Trp	168	1	CRYGC
2.758	NA	NA	NA	NA	194	rs1801271								0	A	G	Tyr	Cys	969	2	CSF1R
2.353	NA	-4.6774	NA	NA	101	rs28936701								0	C	T	Arg	Trp	469	1	CYP1B1
1.673	NA	-3.53743	NA	NA	180	rs8192789								2	C	T	Arg	Cys	257	1	CYP2A13
0.813	NA	-0.83466	NA	NA	74	rs28399447								0	T	C	Ser	Pro	224	1	CYP2A6
2.078	NA	NA	NA	NA	89	rs5031016								2	T	C	Ile	Thr	471	2	CYP2A6
0.265	NA	-1.3598	NA	NA	45	rs17878459								2	G	C	Glu	Asp	92	3	CYP2C19
0.509	NA	-3.65217	NA	NA	29	rs17884712								0	G	A	Arg	His	144	2	CYP2C19
0.509	NA	-3.65217	NA	NA	29	rs28399507								0	G	A	Arg	His	144	2	CYP2C19
0.343	NA	-1.69435	NA	NA	26	rs11572080								3	G	A	Arg	Lys	139	2	CYP2C8
1.828	NA	-2.30076	NA	NA	45	rs28371686								0	C	G	Asp	Glu	360	3	CYP2C9
1.146	NA	-0.9943	NA	NA	98	rs5030866								0	G	A	Gly	Glu	212	2	CYP2D6
1.787	NA	-4.67651	NA	NA	98	rs5758599								0	T	C	Leu	Pro	213	2	CYP2D6
3.431	NA	-3.29397	NA	NA	77	rs5030867								0	A	C	His	Pro	324	2	CYP2D6
3.917	NA	-7.15421	NA	NA	215	rs28939698								0	G	T	Trp	Cys	248	3	DHCR7
1.323	0.03	NA	NA	NA	46	rs1801158								2	G	A	Ser	Asn	534	2	DPYD
1.907	0	NA	NA	NA	112	rs1801028								3	C	G	Ser	Cys	311	2	DRD2
3.318	NA	-4.42862	NA	NA	215	rs28937581								0	G	T	Trp	Cys	999	3	DYSF
NA	NA	-0.33655	NA	NA	58	rs11570351								0	G	A	Ala	Thr	224	1	EDN3
1.056	0.46	NA	NA	NA	56	rs1801710								2	G	A	Gly	Ser	57	1	EDNRB
4.029	0	NA	NA	NA	101	rs28937596								0	T	C	Trp	Arg	628	1	EIF2B5
1.809	0	NA	NA	NA	58	rs28933988								0	G	A	Ala	Thr	142	1	EPB42
NA	NA	NA	NA	NA	110	rs17233141								2	C	G	Ser	Arg	858	3	FANCA
NA	NA	NA	NA	NA	81	rs17227403								3	C	G	His	Asp	1417	1	FANCA
NA	0.04	NA	NA	NA	94	rs17225943								3	A	G	Asp	Gly	252	2	FANCA
NA	NA	NA	NA	NA	29	rs17227354								3	G	A	Val	Ile	1287	1	FANCA
NA	NA	NA	NA	NA	155	rs17233497								3	C	T	Ser	Phe	1088	2	FANCA
0.9	0	NA	NA	NA	64	rs17232246								3	C	T	Ala	Val	181	2	FANCA
0.225	0	NA	NA	NA	89	rs17884053								3	C	T	Thr	Ile	297	2	FANCG
NA	0	-6.21614	NA	NA	43	rs28935497								0	G	A	Arg	Gln	610	2	FGD1
NA	0.42	NA	NA	NA	98	rs28935498								0	C	T	Pro	Leu	312	2	FGD1
NA	0.1	-4.7413	NA	NA	101	rs28937882								0	C	T	Arg	Trp	179	1	FGF23
NA	0.26	-4.31347	NA	NA	103	rs4647924								0	C	G	Pro	Arg	250	2	FGFR3
NA	0.17	-2.09143	NA	NA	125	rs28931614								0	G	A	Gly	Arg	380	1	FGFR3
NA	0	-4.46844	NA	NA	94	rs28928868								0	G	T	Lys	Asn	650	3	FGFR3
NA	0.03	-1.71844	NA	NA	107	rs28931615								0	C	A	Ala	Glu	391	2	FGFR3
NA	0.02	-4.41961	NA	NA	94	rs3135893								0	C	G	Asn	Lys	540	3	FGFR3
NA	NA	-3.01363	NA	NA	126	rs28935471								0	A	C	Asp	Ala	1159	2	FLNA
NA	NA	-1.88295	NA	NA	145	rs28935473								0	C	T	Ser	Leu	1199	2	FLNA
NA	0.04	-4.26361	NA	NA	56	rs28935470								0	G	A	Glu	Lys	254	1	FLNA
NA	NA	-3.00062	NA	NA	58	rs28935472								0	G	A	Ala	Thr	1188	1	FLNA
NA	0	-4.47173	NA	NA	121	rs28935169								0	A	T	Glu	Val	82	2	FLNA
NA	NA	-4.82557	NA	NA	89	rs28360418								2	T	C	Ile	Thr	303	2	FMO1
NA	0.01	-3.11948	NA	NA	43	rs28369895								2	G	A	Arg	Gln	238	2	FMO2
NA	NA	-3.88183	NA	NA	71	rs28369899								3	G	C	Arg	Thr	391	2	FMO2
NA	NA	NA	NA	NA	98	rs28363581								0	T	C	Leu	Pro	360	2	FMO3
1.323	0	NA	NA	NA	46	rs28937575								0	G	A	Ser	Asn	57	2	FOXE1
2.015	NA	NA	NA	NA	23	rs28928871								0	G	A	Asp	Asn	567	1	FSHR
2.366	NA	-3.77939	NA	NA	89	rs28928870								0	C	T	Thr	Ile	449	2	FSHR
2.562	NA	-7.82292	NA	NA	125	rs28362466								2	G	A	Gly	Arg	223	1	FUT3
2.08	NA	-5.36229	NA	NA	23	rs28362463								2	G	A	Asp	Asn	162	1	FUT3
1.983	NA	-4.24079	NA	NA	102	rs3894326								0	T	A	Ile	Lys	356	2	FUT3
1.563	NA	-3.17581	NA	NA	21	rs28381968								2	G	A	Val	Met	270	1	FUT3
1.933	NA	-4.71156	NA	NA	56	rs28362464								2	G	A	Gly	Ser	170	1	FUT3
1.713	0	NA	NA	NA	10	rs28942069								0	G	A	Met	Ile	1	3	FXN
NA	NA	NA	NA	NA	23	rs5030870								0	G	A	Asp	Asn	113	1	G6PD
NA	NA	NA	NA	NA	23	rs1050829								10	A	G	Asn	Asp	126	1	G6PD
NA	NA	NA	NA	NA	155	rs5030868								0	C	T	Ser	Phe	188	2	G6PD
NA	NA	NA	NA	NA	58	rs5030869								0	G	A	Ala	Thr	335	1	G6PD
NA	NA	NA	NA	NA	152	rs5030872								0	A	T	Asp	Val	181	2	G6PD
0.094	NA	-1.40334	NA	NA	56	rs1805057								0	G	A	Gly	Ser	489	1	GABBR1
NA	0.01	NA	NA	NA	180	rs1805078								2	C	T	Arg	Cys	168	1	GALC
0.079	NA	-2.52554	NA	NA	26	rs28940884								0	A	G	Lys	Arg	257	2	GALE
2.079	NA	-5.0819	NA	NA	98	rs28940882								0	G	A	Gly	Glu	90	2	GALE
1.471	NA	-2.8852	NA	NA	98	rs28940885								0	G	A	Gly	Glu	319	2	GALE
0.856	NA	-2.30372	NA	NA	94	rs28940883								0	A	G	Asp	Gly	103	2	GALE
0.004	NA	-2.92734	NA	NA	15	rs3180383								0	C	A	Leu	Met	313	1	GALE
1.711	NA	NA	NA	NA	81	rs17851582								2	C	T	Thr	Met	209	2	GAMT
0.675	0.11	NA	NA	NA	26	rs28936382								0	A	G	Lys	Arg	403	2	GFI1
2.435	0	NA	NA	NA	43	rs28931593								0	G	A	Arg	Gln	75	2	GJB2
1.837	0.08	NA	NA	NA	152	rs28931592								0	A	T	Asp	Val	159	2	GJB2
NA	0.1	NA	NA	NA	98	rs28937583								0	T	C	Leu	Pro	34	2	GJB3
NA	0	NA	NA	NA	101	rs1805063								0	C	T	Arg	Trp	32	1	GJB3
1.122	NA	-3.49583	NA	NA	64	rs28937872								0	C	T	Ala	Val	88	2	GJB6
NA	0	-4.55565	NA	NA	27	rs28933372								0	G	C	Ala	Pro	934	1	GLI3
NA	0.01	-2.11449	NA	NA	81	rs28937594								0	T	C	Met	Thr	712	2	GNE
2.802	NA	-5.73442	NA	NA	194	rs28933074								0	A	G	Tyr	Cys	284	2	GNRHR
2.01	NA	-1.19596	NA	NA	98	rs8192524								0	C	T	Pro	Leu	305	2	GPR10
1.61	NA	-5.55354	NA	NA	38	rs11550605								0	A	C	Thr	Pro	104	1	GSTT1
1.005	NA	-2.71462	NA	NA	45	rs28933695								0	G	C	Glu	Asp	837	3	GUCY2D
1.164	NA	NA	NA	NA	98	rs28743021								1	C	T	Pro	Leu	575	2	GUCY2D
0.711	NA	-2.52534	NA	NA	27	rs11539752								2	C	G	Pro	Ala	94	1	GZMB
1.016	NA	0.85434	NA	NA	58	rs28936704								0	A	G	Thr	Ala	181	1	HESX1
2.913	NA	-8.53112	NA	NA	180	rs28936702								0	C	T	Arg	Cys	160	1	HESX1
2.282	NA	-1.80432	NA	NA	145	rs28936703								0	C	T	Ser	Leu	170	2	HESX1
2.195	0	NA	NA	NA	89	rs28936416								0	T	C	Ile	Thr	26	2	HESX1
0.472	NA	NA	NA	NA	125	rs28934597								0	G	C	Gly	Arg	93	1	HFE
1.838	NA	-4.06074	NA	NA	112	rs1800730								0	A	T	Ser	Cys	65	1	HFE
0.913	NA	-0.90053	NA	NA	24	rs28934595								0	A	C	Gln	His	127	3	HFE
1.598	NA	-2.61017	NA	NA	89	rs28934596								0	T	C	Ile	Thr	105	2	HFE
1.35	NA	NA	NA	NA	102	rs28934602								0	T	G	Leu	Arg	216	2	HLCS
NA	0	NA	NA	NA	112	rs28928892								0	C	G	Ser	Cys	308	2	HOXD13
NA	0	NA	NA	NA	5	rs28928891								0	A	C	Ile	Leu	314	1	HOXD13
NA	0	NA	NA	NA	101	rs28933082								0	C	T	Arg	Trp	298	1	HOXD13
0.675	0.13	NA	NA	NA	32	rs2228669								0	C	G	Leu	Val	4	1	HTR2C
1.8	1	NA	NA	NA	74	rs11575874								0	C	T	Pro	Ser	15	1	HTR5A
1.357	0.29	NA	NA	NA	43	rs11575934								2	A	G	Gln	Arg	214	2	IL12RB1
1.238	0.09	NA	NA	NA	58	rs12720062								0	G	A	Ala	Thr	257	1	INHA
NA	NA	NA	NA	NA	56	rs2232398								0	G	A	Glu	Lys	337	1	K6HF
1.46	0	NA	NA	NA	29	rs17215437								1	G	A	Arg	His	83	2	KCNE3
1.807	NA	-3.88793	NA	NA	97	rs28928904								0	T	G	Ile	Arg	593	2	KCNH2
1.67	NA	-4.02815	NA	NA	180	rs17221854								delete	C	T	Arg	Cys	583	1	KCNQ1
2.677	NA	-4.82667	NA	NA	205	rs28933371								0	T	G	Phe	Cys	584	2	KIT
2.059	0	NA	NA	NA	107	rs28937874								0	A	C	Glu	Ala	383	2	LGI1
2.28	0	NA	NA	NA	205	rs28939075								0	T	G	Phe	Cys	318	2	LGI1
NA	0.03	NA	NA	NA	29	rs28399653								3	G	A	Arg	His	77	2	LU
NA	NA	NA	NA	NA	113	rs28399659								2	A	T	Gln	Leu	581	2	LU
NA	NA	NA	NA	NA	95	rs28399656								2	T	A	Met	Lys	204	2	LU
2.415	NA	-6.18918	NA	NA	81	rs1805009								0	G	C	Asp	His	294	1	MC1R
0.504	NA	-5.19543	NA	NA	101	rs1805008								3	C	T	Arg	Trp	160	1	MC1R
2.523	NA	-4.89687	NA	NA	194	rs28940892								0	A	G	Tyr	Cys	254	2	MC2R
1.042	0	NA	NA	NA	29	rs3743930								1	G	C	Glu	Gln	148	1	MEFV
0.9	0.39	NA	NA	NA	10	rs28940578								0	G	A	Met	Ile	694	3	MEFV
NA	NA	NA	NA	NA	98	rs11466018								0	T	C	Leu	Pro	110	2	MEFV
1.212	0	NA	NA	NA	56	rs28931612								0	G	A	Glu	Lys	26	1	MEN1
1.917	NA	-5.22632	NA	NA	98	rs28934611								0	T	C	Leu	Pro	626	2	MID1
1.806	NA	-3.85544	NA	NA	94	rs28937875								0	G	A	Gly	Asp	52	2	MKKS
0.675	NA	-2.71685	NA	NA	180	rs28756987								0	C	T	Arg	Cys	647	1	MLH3
0.675	NA	-1.81466	NA	NA	29	rs28756986								3	G	C	Glu	Gln	624	1	MLH3
NA	0.07	NA	NA	NA	29	rs28937870								0	C	G	Gln	Glu	24	1	MLH3
NA	0.01	-0.89112	NA	NA	46	rs28937871								0	A	G	Asn	Ser	499	2	MLH3
1.35	0	NA	NA	NA	81	rs28937908								0	T	C	Met	Thr	1	2	MLYCD
1.575	0.13	NA	NA	NA	103	rs28928907								0	G	C	Arg	Pro	102	2	MPL
1.8	0.01	NA	NA	NA	38	rs28928908								0	C	A	Pro	Thr	275	1	MPL
1.527	0	NA	NA	NA	81	rs17217716								2	C	T	Thr	Met	8	2	MSH2
2.114	0.08	NA	NA	NA	46	rs17217772								3	A	G	Asn	Ser	127	2	MSH2
1.647	NA	NA	NA	NA	142	rs3211299								0	G	T	Ser	Ile	144	2	MSH6
1.579	0.26	NA	NA	NA	121	rs28928890								0	A	T	Glu	Val	78	2	MSX1
2.892	0	NA	NA	NA	29	rs11544299								0	C	A	His	Asn	20	1	MVK
NA	NA	NA	NA	NA	29	rs1800565								0	G	A	Arg	His	654	2	MYBPC3
NA	NA	NA	NA	NA	101	rs28933098								0	C	T	Arg	Trp	1845	1	MYH7
NA	NA	-5.07568	NA	NA	29	rs28934610								0	G	A	Arg	His	212	2	MYO7A
0.353	NA	NA	NA	NA	45	rs2234927								0	C	G	Asp	Glu	208	3	MYOC
2.397	NA	-3.60656	NA	NA	109	rs28936694								0	G	T	Gly	Val	399	2	MYOC
0.9	NA	NA	NA	NA	22	rs28933684								0	C	T	Leu	Phe	124	1	NDP
0.9	NA	NA	NA	NA	21	rs28933685								0	A	G	Met	Val	1	1	NDP
1.998	0.09	NA	NA	NA	142	rs28933100								0	G	T	Ser	Ile	32	2	NFKBIA
1.796	0.01	NA	NA	NA	180	rs28936670								0	C	T	Arg	Cys	25	1	NKX2-5
NA	0	-11.6112	NA	NA	180	rs28933698								0	T	C	Cys	Arg	455	1	NOTCH3
NA	0.15	NA	NA	NA	180	rs28933696								0	C	T	Arg	Cys	169	1	NOTCH3
NA	0.01	NA	NA	NA	180	rs28933697								0	C	T	Arg	Cys	182	1	NOTCH3
NA	NA	-2.32647	NA	NA	56	rs28939695								0	G	A	Glu	Lys	447	1	NPHS1
1.125	NA	-2.28763	NA	NA	46	rs4806213								2	A	G	Asn	Ser	1077	2	NPHS1
0.481	NA	NA	NA	NA	10	rs28730726								0	G	C	Met	Ile	341	3	NPR1
1.293	0.07	NA	NA	NA	26	rs6190								3	G	A	Arg	Lys	23	2	NR3C1
NA	0	NA	NA	NA	56	rs28939688								0	G	A	Glu	Lys	50	1	OPTN
2.105	0.01	NA	NA	NA	43	rs5030859								0	G	A	Arg	Gln	408	2	PAH
1.343	NA	-1.48982	NA	NA	94	rs1800567								0	G	A	Gly	Asp	247	2	PENK
0.955	0.59	NA	NA	NA	113	rs28936408								0	T	A	Leu	Gln	54	2	PITX2
NA	0	-2.49872	NA	NA	45	rs13337123								0	G	C	Glu	Asp	2966	3	PKD1
NA	NA	-3.75972	NA	NA	155	rs28937907								0	C	T	Ser	Phe	1664	2	PKHD1
1.023	0.42	NA	NA	NA	43	rs10254120								0	G	A	Arg	Gln	20	2	PMS2
1.106	0.6	NA	NA	NA	125	rs28941782								0	G	A	Gly	Arg	76	1	POMT1
0.28	0.15	NA	NA	NA	112	rs7493								3	C	G	Ser	Cys	311	2	PON2
NA	0.05	NA	NA	NA	121	rs28931606								0	T	A	Val	Glu	492	2	POR
NA	0	NA	NA	NA	29	rs28931608								0	G	A	Arg	His	457	2	POR
NA	0.04	NA	NA	NA	194	rs28931607								0	G	A	Cys	Tyr	569	2	POR
NA	0.58	NA	NA	NA	64	rs1800234								1	T	C	Val	Ala	227	2	PPARA
1.024	0.7	NA	NA	NA	126	rs28936676								0	A	C	Asp	Ala	349	2	PPOX
0.2	0.15	NA	NA	NA	110	rs1800000								1	G	T	Arg	Ser	883	3	PPP1R3A
2.01	NA	-6.52517	NA	NA	98	rs28933374								0	C	T	Pro	Leu	345	2	PRF1
1.711	NA	-3.9027	NA	NA	81	rs28933376								0	C	T	Thr	Met	435	2	PRF1
0.141	NA	-0.68258	NA	NA	46	rs28933375								0	A	G	Asn	Ser	252	2	PRF1
1.75	NA	-3.70479	NA	NA	101	rs28933973								0	C	T	Arg	Trp	225	1	PRF1
2.11	0	NA	NA	NA	98	rs2904551								0	T	C	Leu	Pro	441	2	PRODH
1.64	NA	-3.37742	NA	NA	21	rs28936379								0	A	G	Met	Val	239	1	PSEN2
NA	0.11	-3.15806	NA	NA	29	rs28903088								2	G	A	Arg	His	224	2	RAD50
NA	0.2	-1.55326	NA	NA	5	rs28903085								0	A	C	Ile	Leu	94	1	RAD50
0.522	0.16	NA	NA	NA	215	rs586178								2	G	C	Trp	Cys	16	3	RHD
2.678	NA	-0.16358	NA	NA	103	rs29001566								0	C	G	Pro	Arg	347	2	RHO
2.182	NA	-7.99711	NA	NA	56	rs29001653								0	A	G	Lys	Glu	296	1	RHO
3.106	NA	-4.53954	NA	NA	77	rs28933993								0	A	C	His	Pro	211	2	RHO
1.316	NA	0.04512	NA	NA	74	rs29001637								0	C	T	Pro	Ser	347	1	RHO
2.013	0.07	NA	NA	NA	43	rs28935171								0	G	A	Arg	Gln	729	2	RPS6KA3
NA	0	-3.32331	NA	NA	125	rs1801086								0	G	A	Gly	Arg	248	1	RYR1
NA	0	-5.71258	NA	NA	125	rs28933997								0	G	A	Gly	Arg	341	1	RYR1
NA	0	-6.17038	NA	NA	180	rs28933397								0	C	T	Arg	Cys	2458	1	RYR1
NA	0	-4.78432	NA	NA	29	rs28933396								0	G	A	Arg	His	2435	2	RYR1
1.581	0	NA	NA	NA	56	rs4238001								10	G	A	Gly	Ser	2	1	SCARB1
NA	1	-3.15611	NA	NA	98	rs12720452								delete	G	A	Gly	Glu	615	2	SCN5A
NA	0.01	-5.32519	NA	NA	29	rs28937318								0	G	A	Arg	His	367	2	SCN5A
2.654	0	NA	NA	NA	101	rs28937598								0	C	T	Arg	Trp	171	1	SCO2
3.246	NA	NA	NA	NA	180	rs28936387								0	T	C	Cys	Arg	421	1	SLC12A3
2.97	NA	NA	NA	NA	101	rs28936388								0	C	T	Arg	Trp	209	1	SLC12A3
2.145	NA	NA	NA	NA	121	rs28928874								0	T	A	Val	Glu	423	2	SLC2A2
1.96	NA	-2.44066	NA	NA	103	rs28931583								0	C	G	Pro	Arg	327	2	SLC4A1
1.312	NA	-3.72282	NA	NA	21	rs28931584								0	G	A	Val	Met	488	1	SLC4A1
2.319	NA	-5.57748	NA	NA	101	rs28931585								0	C	T	Arg	Trp	870	1	SLC4A1
1.284	0.24	NA	NA	NA	56	rs1805035								0	G	A	Gly	Ser	492	1	TCF2
0.225	0.18	NA	NA	NA	98	rs28940309								0	A	G	Glu	Gly	251	2	THRAP2
2.506	NA	-5.22902	NA	NA	38	rs28933408								0	C	A	Pro	Thr	453	1	THRB
1.35	0.07	NA	NA	NA	89	rs28937597								0	C	T	Thr	Ile	57	2	TTID
0.883	NA	-2.66605	NA	NA	43	rs1126809								2	G	A	Arg	Gln	402	2	TYR
NA	NA	NA	NA	NA	180	rs28934583								0	T	C	Cys	Arg	217	1	UMOD
NA	0	NA	NA	NA	159	rs28934584								0	G	T	Gly	Cys	103	1	UMOD
NA	0.67	NA	NA	NA	194	rs28934582								0	G	A	Cys	Tyr	148	2	UMOD
2.716	0.05	NA	NA	NA	81	rs10735810					0.505			10	T	C	Met	Thr	1	2	VDR
NA	NA	NA	NA	NA	194	rs1800386								0	A	G	Tyr	Cys	1584	2	VWF
NA	NA	NA	NA	NA	32	rs1800385						0.836	-0.88	14	G	T	Val	Leu	1565	1	VWF
1.575	NA	-3.2242	NA	NA	94	rs28937895								0	G	A	Gly	Asp	831	2	WFS1
2.25	NA	-3.89284	NA	NA	98	rs28937892								0	C	T	Pro	Leu	504	2	WFS1
2.25	NA	-3.18819	NA	NA	98	rs28937890								0	C	T	Pro	Leu	724	2	WFS1
1.35	NA	-3.27766	NA	NA	81	rs28937894								0	C	T	Thr	Met	699	2	WFS1
1.35	NA	-2.55051	NA	NA	56	rs1805069								3	G	A	Gly	Ser	576	1	WFS1
0.9	NA	-2.28622	NA	NA	58	rs28937893								0	G	A	Ala	Thr	716	1	WFS1
2.025	NA	-0.96395	NA	NA	109	rs28937891								0	G	T	Gly	Val	695	2	WFS1
NA	0.06	NA	NA	NA	74	rs2234584								0	C	T	Pro	Ser	181	1	WT1
NA	NA	NA	NA	NA	180	rs28933690								0	T	C	Cys	Arg	294	1	XK
NA	NA	NA	NA	NA	56	rs28374544								3	A	G	Ser	Gly	657	1	ZFPM2
